# Supplementary material for: Transcriptomic Signature of Spatial Navigation in Brains of Desert Ants
Source: Ecol Evol. 2024 Oct 3;14(10):e70365. doi: 10.1002/ece3.70365 (PMC11449808; doi:10.1002/ece3.70365)
Supplement: Supplementary file 2 — Tables S1–S11. [file ECE3-14-e70365-s001.xlsx]

## Sheet: STable 1
Stable 1. Navigation raw data
Video	Arena	Individual	Prop_time_lost	Smoothing_filter_window	Smoothing_Polyorder	Moving_threshold	Prop_time_moving	Average_Speed	Average_Speed_Moving	Traveled_Dist	Meander	Traveled_Dist_Moving	Meander_moving	Exploration_absolute_value	Exploration_relative_value	Exploration_method	Exploration_area	Exploration_aspect_param	Mean_nb_neighbours	Prop_time_with_at_least_one_neighbour	Mean_shortest_dist_neighbour	Mean_sum_distances_to_neighbours	Speed_befH	Dist_befH	Meander_befH	wrong	correct	wrong_after	correct_after	wrong_all	correct_all	wrong_past	correct_past	Sec_HbefS	StopDrinking1	TimeVideo	TimeVideoMin	TimeDrinking1	StartDrinking1	Ants_reach_bef	ReachedHoney	DrunkHoney	Run	Colony	Num	ColoR	Treatment	TotalTimeDrinking	StartDrinking2
622_c_1.avi	0	g_622_c1_3	0.787075	15	2	0	0.97032	0.622524	0.641566	293.207	3061.78	293.207	2908.41	163.678	0.402874	Modern	1	NA	0	0	1072.22	1151.81	0.622524	293.354	3060.25			14	2	14	2	0	0			2231	37.1833				n	n	1	622	3	G	Control_3_green	0
622_c_1.avi	0	y_622_c1_1	0.214613	15	2	0	0.99446	0.708371	0.712317	1237.4	1423.26	1237.4	1379.92	252.712	0.62202	Modern	1	NA	0	0	1232.42	1576.37	0.708371	1238.02	1422.55			52	3	52	3	0	0			2231	37.1833				n	n	1	622	1	Y	Control_1_Yellow	0
20210902_095743.avi	0	622_c_3_g	0.760621	15	2	0	1	0.553808	0.553808	263.714	10112.6	263.714	10112.6	179.47	0.458137	Modern	1	NA	0	0	1280.66	4492.59	2.36311	148.839	97.3317	12	3	5	0	17	3	26	5	1510	442	1952	32.5333	285	157	14	y	y	2	622	3	G	Control_3_green	285
20210902_095743.avi	0	622_1_y	0.760621	15	2	0	0.952	0.469857	0.493547	221.233	6840.97	221.233	6835.18	139.807	0.356887	Modern	1	NA	0	0	965.35	5042	1.69769	163.408	634.847	8	3	0	1	8	4	60	6	945	1007	1952	32.5333	284	723	23	y	y	2	622	1	Y	Control_1_Yellow	284
20210902_110401_622_c3.avi	0	622_1_y	0.476883	15	2	0	0.846197	0.437957	0.517559	448.461	6314.98	448.461	6143.47	167.81	0.429502	Modern	1	NA	0	0	988.32	2023.58	0.727101	181.629	733	8	3	9	2	17	5	8	4	1144	615	1850	30.8333	195	420		y	y	3	622	1	Y	Control_1_Yellow	277	624
20210902_110401_622_c3.avi	0	622_c_3_g	0.664437	15	2	0	0.879686	0.525386	0.597243	330.537	5072	330.537	4863.15	156.573	0.400741	Modern	1	NA	0	0	765.415	2185.85	1.02278	43.2805	107.282	1	3	10	1	11	4	6	3	1631	219	1850	30.8333	18	201		y	y	3	622	3	G	Control_3_green	18
20210729_161937_638_c1.avi	0	w_638_c1_1	0.316614	15	2	0	0.747397	0.339156	0.453783	591.962	4016.05	591.962	3823.11	161.559	0.435773	Modern	1	NA	0	0	360.551	3810.6	0.775978	66.8019	70.2123	2	4	16	15	18	19	2	4	592	597	2485	41.4167	236	361	0	y	y	1	638	1	W	Control_1_White	620	1610
20210729_161937_638_c1.avi	0	w_638_c1_0	0.945664	15	2	0	1	0.278705	0.278705	40.5877	308.767	40.5877	308.767	20.7517	0.0559738	Modern	1	NA	0	0	695.859	7916.04	0.279548	40.7106	307.836	0	0	0	0	0	0	0	0			2485	41.4167				n	n	1	638	0	W	Control_0_White	0
20210729_161937_638_c1.avi	0	w_638_c1_7	0.354859	15	2	0	0.975626	0.446154	0.457301	759.614	96118.6	759.614	96287.3	171.788	0.463365	Modern	1	NA	0	0	331.373	4105.3	0.898639	159.605	140.268	2	3	16	18	18	21	2	3		936	2485	41.4167	338	598	1	y	y	1	638	7	W	Control_7_White	698	970
20210729_161937_638_c1.avi	0	r_638_c1_blurry	0.276489	15	2	0	0.998263	0.513862	0.514756	954.939	1473.36	954.939	1451.71	222.635	0.600514	Modern	1	NA	0	0	467.215	4197.37	0.787672	214.938	201.401	8	4	27	12	35	16	8	4	369	875	2485	41.4167	287	588	2	y	y	1	638	B	R	Control_Blurry_Red	329	2074
																										0	0	0	0	0	0	0	0			2485	41.4167				n	n	1	638	B	B	Control_blurry_blue
20210729_174056_638_c2.avi	0	w_638_c2_1	0.290781	15	2	0	0.984478	0.643224	0.653365	1365.54	1027.81	1365.54	991.968	247.909	0.731495	Modern	1	NA	0	0	818.054	3621.8	1.37856	53.5293	162.083	1	3	70	13	71	16	17	18	2705	235	2940	49	3	232	28	y	y	2	638	1	W	Control_1_White	3
20210729_174056_638_c2.avi	0	w_638_c2_0	0.374505	15	2	0	0.715604	0.194737	0.27213	365.798	9452.67	365.798	9232.76	76.2963	0.225124	Modern	1	NA	0	0	321.561	2630	0.484045	50.7845	158.46	0	3	0	12	0	15	0	3	780	520	2940	49	328	192	26	y	y	2	638	0	W	Control_0_White	711	1131
20210729_174056_638_c2.avi	0	w_638_c2_7	0.0756212	15	2	0	0.974434	0.48576	0.498505	1343.54	3958.38	1343.54	3946.32	232.728	0.686703	Modern	1	NA	0	0	606.724	2678.46	0.608814	411.369	2138.29	0	3	33	33	33	36	16	21		756	2940	49	8	748	22	y	y	2	638	7	W	Control_7_White	12	2100
20210729_174056_638_c2.avi	0	R_638_c2_blurry	0.0311487	15	2	0	0.93063	0.257928	0.277154	740.866	3784.59	740.866	3670.67	132.107	0.389802	Modern	1	NA	0	0	556.802	1650.14	0.976542	38.9578	304.749	0	3	18	19	18	22	0	3	2186	121	2940	49	1	120	25	y	y	2	638	B	R	Control_Blurry_Red	169	586
20210729_174056_638_c2.avi	0	b_638_c2_blurry	0.459669	15	2	0	0.869318	0.210519	0.242165	344.396	7080.57	344.396	6965.45	93.9092	0.277094	Modern	1	NA	0	0	229.733	2565.48	0.750492	85.7055	475.158	0	3	3	13	3	16	0	3	1220	196	2940	49	1	195	27	y	y	2	638	B	B	Control_blurry_blue	559	598
20210729_190223_638_c3.avi	0	w_638_c3_1	0.349487	15	2	0	0.993991	0.498349	0.501362	859.713	1828.62	859.713	1800.54	215.611	0.618967	Modern	1	NA	0	0	650.976	3205.04	0.811777	75.7786	133.157	2	3	35	11	37	14	72	16	7105	286	2600	43.3333	1	285	103	y	n	3	638	1	W	Control_1_White	1
20210729_190223_638_c3.avi	0	w_638_c3_0	0.449281	15	2	0	0.987271	0.430133	0.435679	631.675	1292.99	631.675	1288.92	124.613	0.357734	Modern	1	NA	0	0	383.385	2354.9	0.618404	24.6704	230.871	0	3	0	16	0	19	0	15	441	522	2600	43.3333	333	189	100	y	y	3	638	0	W	Control_0_White	722	1127
20210729_190223_638_c3.avi	0	w7_638_c3	0.156879	15	2	0	0.854634	0.295792	0.346104	654.257	4.14709e+11	654.257	7265.64	160.965	0.462092	Modern	1	NA	0	0	256.812	2020.13	0.429099	195.833	5568.54	0	3	36	32	36	35	33	36	1942	658	2600	43.3333	16	642	101	y	y	3	638	7	W	Control_7_White	16
20210729_190223_638_c3.avi	0	r_638_c3_blurry	0.112731	15	2	0	0.934707	0.167234	0.178916	387.328	6963.1	387.328	6795.64	99.0354	0.284307	Modern	1	NA	0	0	446.44	1221.52	0.555923	20.995	286.047	0	3	5	15	5	18	18	22	6586	457	2600	43.3333	1	456	105	y	n	3	638	B	R	Control_Blurry_Red	1
20210729_190223_638_c3.avi	0	b_638_c3_blurry	0.105955	15	2	0	0.834791	0.273698	0.327865	660.499	4042.02	660.499	3919.94	133.955	0.384553	Modern	1	NA	0	0	428.447	1276.07	0.778783	26.926	58.1066	0	3	4	26	4	29	3	16	1153	136	2600	43.3333	2	134	98	y	y	3	638	B	B	Control_blurry_blue	439	160
20211006_085600_650_c1.avi	0	G_650_1	0.708111	15	2	0	0.77439	0.347972	0.44935	275.364	3679.36	275.364	3632.91	111.237	0.31012	Modern	1	NA	0	0	1152.1	2518.39	0.531576	280.746	933.492	4	4	0	0	4	4	4	4	0	2729	2729	45.4833	229	2500	19	y	y	1	650	1	G	Control_1_Green	229
20211006_650_c1_085600.avi	0	1_y_650_c1	0.199526	15	2	0	0.86166	0.559264	0.649054	1213.17	4292.93	1213.17	4173.19	239.625	0.601997	Modern	1	NA	0	0	790.147	3390.55	0.788402	853.154	1550.59	8	3	24	14	32	17	8	3		1700	2729	45.4833	233	1467	0	y	y	1	650	1	Y	Control_1_Yellow	310	1711
20211006_650_c1_085600.avi	0	3_y_650_c1	0.4851	15	2	0	0.703874	0.265957	0.377847	369.622	10617.8	369.622	10270.6	141.606	0.355751	Modern	1	NA	0	0	620.017	3822.89	0.538129	295.664	2256.3	4	3	3	2	7	5	4	3		2383	2729	45.4833	494	1889	7	y	y	1	650	3	Y	Control_3_Yellow	741	2379
20211006_085600_650_c1.avi	0	3_650_R	0.906651	15	2	0	0.951271	0.521876	0.548609	131.024	4357.33	131.024	4220.53	79.6082	0.221943	Modern	1	NA	0	0	851.21	3195.45	0.537532	134.955	4230.42	0	0	11	0	11	0	0	0			2729	45.4833				n	n	1	650	3	R	Control_3_Red	0
20211006_085600_650_c1.avi	0	4_650_R	0.47089	15	2	0	0.858476	0.490164	0.570969	700.385	4667.25	700.385	4540.31	181.852	0.506992	Modern	1	NA	0	0	965.579	1883.88	0.504869	721.396	4531.31			31	2	31	2	0	0			2729	45.4833				n	n	1	650	4	R	Control_4_Red	0
20211006_085600_650_c1.avi	0	7_650_R	0.609828	15	2	0	1	0.295549	0.295549	312.235	1373.06	312.235	1373.06	134.956	0.37625	Modern	1	NA	0	0	975.779	2048.15	0.317591	171.282	1991.73	1	3	4	1	5	4	1	3			2729	45.4833			6	y	n	1	650	7	R	Control_7_Red	0
20211006_101337_650_c2.avi	0	G_650_1	0.303954	15	2	0	0.840316	0.384194	0.457202	518.944	3126.69	518.944	3017.74	156.028	0.388662	Modern	1	NA	0	0	586.027	2087.87	0.746208	64.3009	190.277	0	3	11	10	11	13	0	3	185	380	1948	32.4667	122	258	20	y	y	2	650	1	G	Control_1_Green	279	1580
20211006_101337_650_c2.avi	0	1_y_650_c2	0.260571	0	0	0	0.77753	0.90582	1.165	1296.86	526.921	1296.86	471.003	249.703	0.660507	Modern	1	NA	0	0	914.652	4840.06	0.764262	637.287	383.267	27	7	2	3	29	10	51	21	841	1107	1948	32.4667	7	1100	52	y	y	2	650	1	Y	Control_1_Yellow	7
20211006_101337_650_c2.avi	0	3y_650_c2	0.578528	0	0	0	0.392042	0.295228	0.753052	241.078	757.147	241.078	611.799	103.013	0.272486	Modern	1	NA	0	0	468.573	3639.32	0.44533	110.033	2658.17	0	3	0	2	0	5	3	5	0	1577	1948	32.4667	207	1370	60	y	y	2	650	3	Y	Control_3_Yellow	487	1668
20211006_101337_650_c2.avi	0	3_650_R	0.110653	15	2	0	0.629137	0.26344	0.418732	462.314	4.29715e+13	462.314	19353984853606	159.347	0.396931	Modern	1	NA	0	0	427.228	1487.04	0.754903	59.8301	269.842	2	3	8	12	10	15	13	3	84	454	1948	32.4667	154	300	21	y	y	2	650	3	R	Control_3_Red	418	473
20211006_101337_650_c2.avi	0	4_650_R	0.154585	15	2	0	0.938921	0.168571	0.179537	275.99	4874.58	275.99	4745.4	64.0448	0.159534	Modern	1	NA	0	0	340.774	1515.74	0.750335	21.5522	289.565	0	3	7	7	7	10	31	5	13	1480	1948	32.4667	506	974	25	y	y	2	650	4	R	Control_4_Red	666	1573
20211006_101337_650_c2.avi	0	7_650_R	0.371774	15	2	0	0.9965	0.226836	0.227632	276.656	3.29367e+12	276.656	2.74824e+12	140.496	0.349973	Modern	1	NA	0	0	486.173	1792.37	0.598493	63.6694	248438261976230	0	3	7	1	7	4	4	4	1076	872	1948	32.4667	233	639	24	y	y	2	650	7	R	Control_7_Red	233
20211006_112138_650_c3.avi	0	G_650_c3_1	0.756317	0	0	0	0.909308	0.764023	0.840225	340.559	498.104	340.559	470.629	140.601	0.374393	Modern	1	NA	0	0	549.342	2308.81	0.644024	127.092	585.018	5	3	0	2	5	5	16	13	3869	606	1884	31.4	2	604	90	y	n	3	650	1	G	Control_1_Green	2
20211006_112138_650_c3.avi	0	1y_650_c3	0.636654	0	0	0	0.661588	0.495582	0.749079	332.384	749.542	332.384	563.11	130.113	0.316677	Modern	1	NA	0	0	666.85	1917.07	0.388445	106.592	1168.78	0	3	3	3	3	6	2	6	4525	1488	1884	31.4	1	1487	103	y	y	3	650	1	Y	Control_1_Yellow	1
20211006_112138_650_c3.avi	0	3y_650_c3	0.997676	0	0	0	1	0.545507	0.545507	2.03114	519.665	2.03114	519.665	2.45763	0.00598152	Modern	1	NA	0	0	1401.31	5582.61	0.5579	2.07729	508.122							0	2	3684		1884	31.4				n	n	3	650	3	Y	Control_3_Yellow
20211006_112138_650_c3.avi	0	3_650_c3_R	0.200116	0	0	0	0.735808	0.558345	0.758819	817.649	616.118	817.649	510.817	156.715	0.417303	Modern	1	NA	0	0	599.744	1733.44	0.476582	79.8529	383.312	0	3	5	13	5	16	8	15	1232	224	1884	31.4	1	223	78	y	y	3	650	3	R	Control_3_Red	4	371
20211006_112138_650_c3.avi	0	4_650_c3_R	0.0688353	0	0	0	0.929463	1.12809	1.2137	1922.99	329.694	1922.99	299.084	210.572	0.560714	Modern	1	NA	0	0	633.642	1634.2	0.870667	74.5624	175.707	1	3	41	21	42	24	8	10	1087	299	1884	31.4	2	297	79	y	y	3	650	4	R	Control_4_Red	10	789
20211006_112138_650_c3.avi	0	7_650_c3_R	0.409236	0	0	0	0.761341	0.520643	0.68385	567.653	637.667	567.653	568.752	148.609	0.395719	Modern	1	NA	0	0	551.344	1915.25	0.40996	138.864	926.826	4	3	5	6	9	9	11	4	934	805	1884	31.4	2	803	94	y	y	3	650	7	R	Control_7_Red	18	934
																										0	0	0	0	0	0	0	0				0				n	n	1	647	5	W	Control_5_White
647_cont_run2.avi	0	W_647_c2_5	0.276118	15	2	0	0.958935	0.341526	0.356152	575.927	10819.2	575.927	10817.8	129.642	0.376731	Modern	1	NA	0	0	877.967	3074.63	0.588247	150.945	362.176	0	3	9	13	9	16	0	3	357	873	2317	38.6167	308	565	22	y	y	2	647	5	W	Control_5_White	455	898
647_cont_run3.avi	0	W_647_c3_5	0.353075	15	2	0	0.998721	0.674102	0.674965	1132.72	823.922	1132.72	823.179	222.833	0.607671	Modern	1	NA	0	0	594.419	2191.64	0.858216	251.508	319.5	7	7	31	18	38	25	16	20	2748	591	2598	43.3	1	590		y	n	3	647	5	W	Control_5_White	1
653_cont_run1.avi	0	R_653_c1_Blurry	0.311362	15	2	0	0.525411	0.205648	0.391405	426.174	3801.66	426.174	3670.29	157.89	0.374658	Modern	1	NA	0	0	257.545	1576.12	0.563128	264.191	540.407	3	5	1	7	4	12	3	5	421	2290	3057	50.95	843	1447	0	y	y	1	653	B	R	Control_Blurry_Red	1067	2309
653_c2_combined.avi	0	R_653_c2_Blurry	0.404715	15	2	0	0.92147	0.584861	0.634704	401.082	2950.63	401.082	2795.35	122.925	0.35626	Modern	1	NA	0	0	429.45	769.343	1.13634	36.0602	25.3819	0	3	8	6	8	9	1	10	743	445	1188	19.8	5	440		y	y	2	653	B	R	Control_Blurry_Red	5
653_cont_run3.avi	0	R_653_c3_Blurry	0.287002	15	2	0	0.991549	0.183348	0.184911	277.649	22180.8	277.649	22188.7	85.3329	0.239743	Modern	1	NA	0	0	1031.6	2356.73	0.942789	20.5608	82.0502	0	3	6	5	6	8	8	9	209	531	2155	35.9167	1	530		y	y	3	653	B	R	Control_Blurry_Red	542	1347
654_c_run1.avi	0	3_654_C1_Y	0.392447	15	2	0	0.832431	0.596109	0.716106	967.72	2052.34	967.72	1997.05	239	0.660493	Modern	1	NA	0	0	441.492	5189.45	0.800193	951.133	524.698	49	6	0	0	49	6	49	6	0	2618	2618	43.6333	346	2272	39	y	y	1	654	3	Y	Control_3_Yellow	346
654_c_run1.avi	0	9_654_C1_BLUE	0.297003	15	2	0	0.947322	0.43141	0.4554	794.614	3637.55	794.614	3512.05	158.134	0.437014	Modern	1	NA	0	0	536.217	4806.68	0.74889	153.296	244.703	1	3	15	15	16	18	1	3	614	1045	2618	43.6333	227	818	1	y	y	1	654	9	B	Control_9_Blue	421	1074
654_c_run1.avi	0	0_654_C1_BLUE	0.56014	15	2	0	0.733958	0.383459	0.522454	452.689	6398.36	452.689	6136.57	186.075	0.514231	Modern	1	NA	0	0	299.615	4581.31	0.826173	426.701	1228.92	15	4	0	0	15	4	15	4	0	2618	2618	43.6333	457	2161	30	y	y	1	654	0	B	Control_0_Blue	457
654_c_run1.avi	0	9_654_C1_GREEN	0.30234	15	2	0	0.872754	0.331323	0.379629	603.818	6879.93	603.818	6634.08	216.756	0.599019	Modern	1	NA	0	0	293.018	4141.86	0.671266	499.994	449.002	21	7	1	3	22	10	21	7	332	1787	2618	43.6333	215	1572	15	y	y	1	654	9	G	Control_9_Green	359	2000
654_c_run1.avi	0	9_654_C1_WHITE	0.36289	15	2	0	0.892903	0.375116	0.420108	623.086	11185.5	623.086	10714.6	185.935	0.513844	Modern	1	NA	0	0	314.692	4331.07	0.790084	407.375	414.798	13	5	2	8	15	13	13	5	0	1587	2618	43.6333	102	1485	14	y	y	1	654	9	W	Control_9_White	809	1629
654_c_run2.avi	0	3_654_c2_yellow	0.385033	15	2	0	0.999115	0.613666	0.614209	741.939	818.077	741.939	817.933	156.03	0.431915	Modern	1	NA	0	0	345.068	4308.2	0.755878	130.66	427.469	5	3	9	12	14	15	5	3	1961	464	1961	32.6833	1	463	58	y	n	2	654	3	Y	Control_3_Yellow	1
654_c_run2.avi	0	9_654_c2_blue	0.556128	15	2	0	0.966871	0.654097	0.676509	571.887	876.225	571.887	840.964	185.198	0.512656	Modern	1	NA	0	0	559.185	4825.03	0.829154	103.411	226.392	3	3	14	10	17	13	18	18	1038	923	1961	32.6833	27	896	56	y	y	2	654	9	B	Control_9_Blue	27
654_c_run2.avi	0	0_654_c2_blue	0.475597	15	2	0	0.900934	0.556979	0.618224	575.314	4905.16	575.314	4804.53	183.215	0.507167	Modern	1	NA	0	0	567.754	4872.75	0.853487	443.972	395.517	21	4	0	4	21	8	21	4	571	1066	1961	32.6833	1	1065	69	y	y	2	654	0	B	Control_0_Blue	302	1089
654_c_run2.avi	0	9_654_c2_green	0.586226	15	2	0	0.889546	0.361979	0.406925	295.859	7342.12	295.859	7061	134.161	0.371378	Modern	1	NA	0	0	318.012	4462.48	1.55516	42.1877	32.0097	0	3	4	11	4	14	1	6	1515	116	1961	32.6833	11	105	52	y	y	2	654	9	G	Control_9_Green	321	136
654_c_run2.avi	0	9_654_c2_white	0.28769	15	2	0	0.82279	0.285279	0.346722	402.079	10166.5	402.079	9761.48	139.929	0.387343	Modern	1	NA	0	0	390.002	4470.93	0.994952	128.403	150.655	8	3	6	9	14	12	10	11	9	179	1961	32.6833	1	178	54	y	y	2	654	9	W	Control_9_White	652	538
654_c_run3.avi	0	3_654_c3_yellow	0.455413	15	2	0	0.978403	0.562707	0.575129	606.555	1769.37	606.555	1768.75	157.337	0.446193	Modern	1	NA	0	0	369.03	2856.65	0.586876	232.929	954.734	3	4	12	10	15	14	12	16	7530		1969	32.8167			102	y	n	3	654	3	Y	Control_3_Yellow	0
654_c_run3.avi	0	9_654_c3_blue	0.5994	15	2	0	0.997266	0.512817	0.514223	402.878	4894.66	402.878	4897.03	177.019	0.502007	Modern	1	NA	0	0	501.944	2698.79	0.38234	160.232	8689.78	2	3	9	3	11	6	16	13	4807		1969	32.8167			103	y	n	3	654	9	B	Control_9_Blue	0
654_c_run3.avi	0	0_654_c3_blue	0.53177	15	2	0	0.970862	0.432611	0.445594	394.873	2165.2	394.873	2137.03	151.506	0.429656	Modern	1	NA	0	0	403.969	2819.06	0.4287	191.319	2918.05	9	3	3	6	12	9	9	7	4340		1969	32.8167			107	y	n	3	654	0	B	Control_0_Blue	0
																										0	0	0	0	0	0	4	11	5284		1969	32.8167			122	n	n	3	654	9	G	Control_9_Green	0
654_c_run3.avi	0	9_654_c3_white	0.872375	15	2	0	0.967462	0.754989	0.780381	191.817	2242.2	191.817	2227.92	95.1703	0.269893	Modern	1	NA	0	0	666.88	3006.43	1.20531	34.6206	100.902	0	3	3	4	3	7	6	12	3778		1969	32.8167			94	y	n	3	654	9	W	Control_9_White	0
617_cont_1_all.avi	0	Y_617_c_7	0.247242	15	2	0	0.941914	0.622852	0.661262	1239.14	3011.24	1239.14	2957.15	217.668	0.628898	Modern	1	NA	0	0	549.3	2504.88	1.17227	391.647	327.953	0	3	28	11	28	14	0	3	2630	806	2630	43.8333	0	806		y	n	1	617	7	Y	Control_7_Yellow	0
617_c2_comb_flipped.avi	0	Y_617_c2_7	0.257812	15	2	0	0.984754	0.52489	0.533017	722.44	5560.91	722.44	5538.61	132.011	0.412048	Modern	1	NA	0	0	438.079	2881.91	0.157193	125.289	97583	11	7	0	0	11	7	39	18			1864	31.0667				n	n	2	617	7	Y	Control_7_Yellow	0
617_c3_combined.avi	0	Y_617_c3_7	0.0760686	15	2	0	0.9481	0.496625	0.523811	1020.59	4406.66	1020.59	4364.57	182.988	0.468689	Modern	1	NA	0	0	510.527	3231.37	0.771842	335.606	1803.37	8	6	11	12	19	18	8	6	10329		2235	37.25				y	n	3	617	7	Y	Control_7_Yellow	0
																										0	0	0	0	0	0	0	0			2039	33.9833				n	n	1	605	2	B	Control_2_Blue
605_cont_run1.avi	0	4_605_c1_Blue	0.286892	15	2	0	0.850579	0.45833	0.538845	649.574	4748.29	649.574	4634.97	181.537	0.453152	Modern	1	NA	0	0	536.951	945.854	0.686437	232.406	1376.71	11	3	5	4	16	7	11	3	689	1094	2039	33.9833	375	719	4	y	y	1	605	4	B	Control_4_Blue	578	1106
605_cont_run1.avi	0	2_605_c1_Purple	0.492993	15	2	0	0.763874	0.460296	0.602581	465.012	8064.83	465.012	7803.16	165.847	0.413988	Modern	1	NA	0	0	312.546	764.471	0.873109	30.3487	1072.08	0	3	20	3	20	6	0	3	1389	408	2039	33.9833	268	140	0	y	y	1	605	2	P	Control_2_Purple	508	410
605_cont_run2.avi	0	2_605_c2_blue	0.450798	15	2	0	0.999469	0.554071	0.554366	563.133	2313.25	563.133	2313.26	193.751	0.604743	Modern	1	NA	0	0	368.88	1964.72	0.846986	41.8988	73.6847	2	3	17	2	19	5	2	3	1533	298	1831	30.5167	11	287	17	y	y	2	605	2	B	Control_2_Blue	11
605_cont_run2.avi	0	4_605_c2_blue	0.406386	15	2	0	0.790402	0.239253	0.302698	262.581	13080.4	262.581	12927.8	111.169	0.346983	Modern	1	NA	0	0	349.207	1970.36	1.03549	113.464	132.225	5	3	0	3	5	6	10	7	776	830	1831	30.5167	585	245		y	y	2	605	4	B	Control_4_Blue	796	844
605_cont_run2.avi	0	2_605_c2_purple	0.249057	15	2	0	0.825969	0.409106	0.495304	569.51	7423.18	569.51	7241.58	189.217	0.59059	Modern	1	NA	0	0	368.41	1827.33	0.955585	120.433	131.976	8	3	6	13	14	16	28	6	551	264	1831	30.5167	91	173		y	y	2	605	2	P	Control_2_Purple	619	276
605_cont_run3.avi	0	2_605_c3_blue	0.269286	15	2	0	0.996038	0.357745	0.359168	485.257	2142.37	485.257	2127.19	139.309	0.461977	Modern	1	NA	0	0	317.165	1710.33	0.973013	32.6063	82.4535	0	3	8	8	8	11	17	5	5199	128	1866	31.1	1	127		y	n	3	605	2	B	Control_2_Blue	1
605_cont_run3.avi	0	4_605_c3_blue	0.11644	15	2	0	0.792539	0.266227	0.335917	435.333	6215.21	435.333	6045.34	116.75	0.387166	Modern	1	NA	0	0	301.083	1605.33	1.34851	64.9556	58.2045	0	3	12	7	12	10	0	6	4442		1866	31.1				y	n	3	605	4	B	Control_4_Blue	0
605_cont_run3.avi	0	2_605_c3_purple	0.336608	15	2	0	1	0.645281	0.645281	792.679	1077.76	792.679	1077.76	196.051	0.650146	Modern	1	NA	0	0	333.016	1709.23	1.22735	33.9481	97.0372	0	3	19	16	19	19	12	10	4217	77	1866	31.1		76		y	n	3	605	2	P	Control_2_Purple	1
[truncated: 23 more columns]

## Sheet: STable 2
STable 2. Summarized behavioral data and average calculation
Average_Speed_per_run	Traveled_Dist_average_per_run		Exploration_absolute_value_average	Speed_befH_avergae	Dist_befH_average	TotalTimeDrinking_average	Corr_prop_mean	Corr_compl	Lcom	Lprop	Ldist	Reached	Corrprop_test_mean	Treatment_individual	Time_HbefS_seconds	Corr_firstTest	Corr_slope	Corr_slope2	Start_Corr	first_Corr_compl	first_chamber	Ant_ID	Average_Speed_last	Traveled_Dist_last	Exploration_absolute_value_last	SumTimeDrinking	Dist_sum	Ants_reached_bef_sum	Corrprop_last	Corrcom_last	Last_decision	first_vs_last_prop_v2
0.455908	524.195		166.53	0.91	37.2525	6	0.8	0.413636	-0.372727	0.4	-9.29249	2	1	Control_2_Blue	5199	1	-0.372727	neg	medium	0.6	1	605_C_2B	0.357745	485.257	139.309	12	1048	17	1	0.227273	correct	-0.164835
0.504894	609.067		183.705	1.01868	61.5767	376	0.757576	0.543672	0.278075	0.727273	-86.4852	3	0.636364	Control_2_Purple	4217	0.272727	-0.272727	neg	high	1	h	605_C_2P	0.645281	792.679	196.051	1128	1827	0	1	0.454545	correct	-0.09375
0.32127	449.162		136.485	1.02348	136.942	458	0.529762	0.542017	0.588235	0.625	-48.5081	3	0.6875	Control_4_Blue	4442	0.375	0.392857	pos	low	0.21	7	605_C_4B	0.266227	435.333	116.75	1347	1347	4	1	1	correct	0.537615
0.548122	994.054		177.556	0.700434	284.181	0	0.60582	0.581454	-0.571429	-0.571429	-56.0418	2	0.428571	Control_7_Yellow	10329	0.388889	-0.285714	neg			h	617_C_7Y	0.496625	1020.59	182.988	0	2982	NA	0.428571	0.428571	wrong	0.07109
0.538728	635.699		186.777	1.04439	527.687	187	0.272727	0.212121	0.242424	0	18.2216	2	0.272727	Control_1_Yellow	1144	0.272727	0.242424	pos	low	0.05	1	622_C_1Y	0.437957	448.461	167.81	561	1907	23	0.272727	0.333333	wrong	-0.707202
0.567239	295.819		166.574	1.33614	161.824	101	0.475	0.247312	0.172043	0.55	-105.558	2	0.75	Control_3_green	1631	0.75	0.172043	pos	low	0.16	2	622_C_3G	0.525386	330.537	156.573	303	887	14	0.75	0.333333	wrong	-0.313043
0.301192	346.02		73.887	0.460666	38.7218	477.667	1	1	0	0	-26.1141	2	1	Control_0_White	441	1	3.14018e-16	pos		1	h	638_C_0W	0.430133	631.675	124.613	1433	1038	26	1	1	correct	0.326027
0.493576	939.073		208.359	0.988773	65.3699	208	0.672222	0.454257	-0.332468	-0.15	22.2493	3	0.675	Control_1_White	7105	0.75	-0.244444	neg	medium	0.67	4	638_C_1W	0.498349	859.713	215.611	624	2817	0	0.6	0.181818	wrong	-0.728532
0.409236	919.137		188.494	0.645517	255.602	242	0.866667	0.563102	-0.0458284	0	-215.536	3	1	Control_7_White	1942	1	-0.0391304	neg		0.567568	1	638_C_7W	0.295792	654.257	160.965	726	2757	1	1	0.521739	correct	-0.867704
0.242109	502.447		113.932	0.764638	56.3158	499	1	0.921053	-0.157895	0	-58.7795	2	1	Control_blurry_blue	1153	1	-0.157895	neg	high	1	h	638_C_BB	0.273698	660.499	133.955	998	1004	27	1	0.842105	correct	-0.716714
0.313008	694.378		151.259	0.773379	91.6304	166.333	0.777778	0.627778	-0.45	0	-17.9628	3	1	Control_Blurry_Red	6586	1	-0.45	neg	high	1	h	638_C_BR	0.167234	387.328	99.0354	499	2083	2	1	0.55	correct	-0.627119
0.507814	854.326		176.238	0.723231	201.226	228	0.75	0.777778	-0.444444	-0.5	100.564	2	0.5	Control_5_White	2748	0.5	-0.444444	neg	high	1	h	647_C_5W	0.674102	1132.72	222.833	456	1708	22	0.5	0.555556	wrong	-0.00867888
0.49873	378.289		135.955	0.640603	157.38	170	0.625	0.649425	-0.551724	-0.625	62.7911	3	0.6875	Control_1_Green	3869	1	-0.0258621	neg	medium	0.5	h	650_C_1G	0.764023	340.559	140.601	510	1134	19	0.375	0.448276	wrong	-0.197663
0.653555	947.47		206.48	0.647036	532.345	106	0.49287	0.438131	0.458333	0.794118	-530.695	3	0.602941	Control_1_Yellow	841	0.205882	0.238636	pos		0.291667	1	650_C_1Y	0.495582	332.384	130.113	318	2842	0	1	0.75	correct	0.0648072
0.447887	470.329		131.89	0.589672	91.546	140.667	0.8	0.419837	0.464674	0.4	20.0228	2	1	Control_3_Red	1232	1	0.464674	pos	low	0.19	3	650_C_3R	0.558345	817.649	156.715	422	1410	21	1	0.652174	correct	0.445693
0.368897	204.244		82.3589	0.513787	135.925	614	0.714286	0.684524	0.196429	0.571429	-185.632	2	1	Control_3_Yellow	0	1	0.285714	pos		0.625	1	650_C_3Y	0.545507	2.03114	2.45763	1228	612	7	1	0.625	correct	-0.707997
0.595609	966.453		152.156	0.708624	272.504	225.333	0.875	0.347222	0.416667	-0.25	53.0102	2	0.75	Control_4_Red	1087	0.75	0.416667	pos	low	0.14	7	650_C_4R	1.12809	1922.99	210.572	676	2899	25	0.75	0.555556	wrong	0.463415
0.347676	385.515		141.354	0.442015	124.605	83.6667	0.72619	0.505556	-0.233333	-0.571429	75.1949	3	0.714286	Control_7_Red	934	1	-0.241667	neg	medium	0.75	5	650_C_7R	0.520643	567.653	148.609	251	1156	6	0.428571	0.266667	wrong	-0.0280612
0.324619	368.302		122.049	0.880751	106.937	538	0.875	0.687834	-0.379679	0	-15.4993	3	1	Control_Blurry_Red	209	1	-0.0477941	neg	medium	0.63	h	653_C_BR	0.183348	277.649	85.3329	1614	1104	0	1	0.529412	correct	-0.913934
0.457683	474.292		173.599	0.702787	353.997	253	0.206842	0.269342	0.2775	0.09	-252.653	3	0.205	Control_0_Blue	4340	0.16	0.113487	pos		0.16	2	654_C_0B	0.432611	394.873	151.506	759	1422	30	0.25	0.4375	wrong	-0.433465
0.590827	772.071		184.123	0.714316	438.241	115.667	0.35184	0.35184	0.196429	0.196429	102.269	3	0.473214	Control_3_Yellow	7530	0.375	0.231169	pos	low	0.11	8	654_C_3Y	0.562707	606.555	157.337	347	2316	39	0.571429	0.571429	wrong	-0.151271
0.532775	589.793		173.45	0.653461	138.98	149.333	0.616667	0.566092	-0.0517241	0.1	56.821	3	0.55	Control_9_Blue	4807	0.5	-0.150862	neg	medium	0.75	4	654_C_9B	0.512817	402.878	177.019	448	1769	1	0.6	0.448276	wrong	0.600619
0.346651	449.839		175.459	1.11321	271.091	226.667	0.625	0.613492	0.607143	0.75	-457.806	2	1	Control_9_Green	5284	1	0.241667	pos	low	0.25	6	654_C_9G	0.361979	295.859	134.161	680	899	15	1	0.857143	correct	-0.895814
0.471795	405.661		140.345	0.996782	190.133	487	0.516835	0.489418	0.142857	0.727273	-93.7823	3	0.636364	Control_9_White	3778	0.272727	0.194444	pos	low	0.28	1	654_C_9W	0.754989	191.817	95.1703	1451	1216	14	1	0.666667	correct	-0.901431

## Sheet: STable 3
S Table 3. Mapping rate for uniquely mapping reads in STAR
Sample	uniquely mapping reads STAR	Number of reads
CB_654_C_3Y	0.7883	31595038
CB_617_C_7Y	0.8236	27271571
CB_605_C_4B	0.8267	32376849
CB_654_C_9W	0.8283	29790822
CB_605_C_2B	0.839	28534987
CB_654_C_9B	0.8393	28688707
CB_650_C_1G	0.8419	28812467
CB_605_C_2P	0.8479	26224945
CB_654_C_9G	0.8512	26510318
CB_653_C_BR	0.852	35237073
CB_650_C_3R	0.8552	37831670
CB_647_C_5W	0.8558	32746252
CB_638_C_BR	0.8581	28412758
CB_638_C_BB	0.8589	27629602
CB_622_C_1Y	0.8599	31559116
CB_622_C_3G	0.8611	30233041
CB_638_C_1W	0.8666	28325344
CB_650_C_7R	0.8775	27730930
CB_650_C_4R	0.8815	25866415
OL_605_C_2P	91.73	22032584
OL_654_C_9W	89.2	23532277
OL_654_C_9B	89.43	22560311
OL_617_C_7Y	89.34	52595406
OL_650_C_1G	90.63	19888943
OL_638_C_BB	88.32	26040098
OL_605_C_2B	91.03	25287036
OL_650_C_3R	90.84	23181908
OL_653_C_BR	86.69	23846985
OL_638_C_1W	91.82	21551767
OL_647_C_5W	91.34	23708966
OL_638_C_7W	91.72	20693919
OL_650_C_3Y	91.15	24207862
OL_654_C_0B	83.68	22884246
OL_638_C_0W	92.27	22989602
OL_650_C_1Y	89.83	24391237

## Sheet: STable 4
S Table 4. STAR feature count for the central brain RNA-seq data.
	605_C_2B	605_C_2P	605_C_4B	617_C_7Y	622_C_1Y	622_C_3G	638_C_1W	638_C_BB	638_C_BR	647_C_5W	650_C_1G	650_C_3R	650_C_4R	650_C_7R	653_C_BR	654_C_3Y	654_C_9B	654_C_9G	654_C_9W
gene_3492	148	84	78	96	95	0	35	136	80	121	51	101	26	77	92	26	52	80	207
gene_3491	0	0	0	0	0	0	0	0	0	0	0	0	0	0	0	0	0	0	0
gene_3493	768	880	894	506	1104	874	1082	1131	1527	1043	892	1345	1212	850	1344	602	874	1448	915
gene_3494	107944	2776	15237	1794	70881	4609	17364	8172	12661	15340	165738	2116	18893	28248	896	87	179	160	468
gene_3495	2420	3984	3731	2399	4344	3997	4774	2326	4829	5091	2899	7232	3935	3815	5013	1824	3163	4379	3079
gene_3076	5765	5235	7855	1555	6672	7549	5588	4681	7511	7357	4885	9827	11901	4566	8750	3622	4791	6586	4607
gene_3496	527	801	685	388	639	508	573	845	880	976	684	792	1128	591	710	642	597	952	589
gene_3077	981	554	725	1085	541	415	435	948	580	484	604	454	177	252	542	1112	765	619	600
gene_3497	141	120	162	252	128	120	99	108	0	184	74	189	0	167	237	68	63	113	114
gene_3078	0	0	0	0	0	0	0	0	0	0	0	0	0	0	0	0	0	0	0
gene_3079	0	1	0	0	4	0	0	0	0	0	0	8	0	0	8	2	0	0	13
gene_3498	0	0	0	0	12	0	0	0	0	0	0	0	51	0	0	0	0	0	0
gene_3080	372	476	810	194	1019	964	696	461	910	918	951	1191	142	949	737	390	613	760	400
gene_3081	1003	1028	1041	610	1258	1152	1479	1346	1605	1692	1261	2154	2992	1209	1606	838	1074	1466	907
gene_3499	2931	2931	3001	1321	2909	2638	2279	3558	2632	3161	2132	2830	3053	1848	3346	1970	2195	2471	2482
gene_3500	1488	1573	2172	1624	1541	1246	1148	1963	742	1291	2058	2104	802	1381	1696	2768	1568	2067	1551
gene_3082	4556	3895	2988	3660	6861	5558	5253	2098	6593	6130	4020	6918	9300	5282	8725	3081	3721	4871	6305
gene_3501	591	1081	1096	637	1278	1456	939	1293	890	1098	730	1136	811	745	1039	982	1117	1096	1057
gene_3083	840	843	905	930	1060	1082	763	1302	443	958	976	1358	458	1132	1110	1209	1116	1431	1179
gene_3502	952	1346	1772	1658	1754	1044	1469	1865	827	1420	1395	1761	1121	1383	1497	1583	1604	1654	1749
gene_3084	0	0	0	0	0	0	0	0	0	0	0	0	0	0	0	0	0	0	0
gene_3503	0	0	0	0	0	0	0	0	0	0	0	0	0	0	0	0	0	0	0
gene_3085	0	0	0	0	0	0	0	0	0	0	0	0	0	0	0	0	0	0	0
gene_3504	0	0	0	0	0	0	0	0	0	0	0	0	0	0	0	0	0	0	0
gene_3505	642	1256	1621	727	1359	1647	1457	1266	1330	1787	1248	2016	1706	1334	1718	786	1120	1559	771
gene_3086	216	638	748	0	466	694	721	564	891	935	479	1184	300	658	501	244	242	934	124
gene_3508	1065	952	789	1176	974	1032	1011	809	1126	1131	851	1383	588	989	1417	1077	1533	1172	1047
gene_3507	180	402	347	112	266	347	399	191	372	564	339	556	444	251	438	210	314	504	175
gene_3506	0	0	19	0	0	0	0	0	0	0	0	0	0	0	0	0	0	0	0
gene_3509	37	42	11	0	27	75	31	0	0	15	22	71	118	42	25	14	18	25	18
gene_3510	0	154	402	232	164	726	318	241	476	497	231	438	250	188	514	113	420	479	544
gene_3511	0	0	30	18	0	0	0	0	0	0	4	25	1	53	40	45	0	44	38
gene_3512	0	15	53	0	34	33	84	39	205	59	33	98	0	47	89	348	4	27	33
gene_3513	664	499	763	358	833	1331	1004	334	991	949	809	1249	1757	788	1109	462	614	860	518
gene_3087	0	0	0	0	1	0	0	0	0	0	0	0	0	0	0	0	0	0	0
gene_3514	0	0	0	0	0	0	0	0	0	0	0	0	0	0	0	0	0	0	0
gene_3088	0	26	32	45	59	215	92	0	24	37	46	81	227	25	68	88	62	13	100
gene_3089	5632	3692	5502	3771	4126	7079	1929	1821	11350	4664	3257	6120	11771	2343	6616	2991	5274	4753	4542
gene_3090	49	82	251	233	98	100	118	31	390	107	103	127	274	10	282	50	96	155	101
gene_3091	1153	802	630	601	860	842	957	845	1526	1288	726	871	821	719	1125	810	731	940	932
gene_3515	1416	1998	1857	836	2231	2755	2882	1110	2260	3226	1675	3971	6351	2872	2578	673	1457	2422	1422
gene_3516	4649	2486	3312	5015	5052	4404	3088	2477	4449	3835	4254	3821	4724	4095	4148	3741	4159	4448	5993
gene_3093	0	19	0	0	0	0	9	0	0	25	3	14	0	0	0	0	0	3	0
gene_3094	112	14	9	0	10	9	30	0	128	26	90	8	169	0	33	0	0	23	12
gene_3092	0	0	15	0	0	0	0	0	72	4	3	0	0	0	0	0	0	0	0
gene_3095	478	760	794	302	897	961	971	592	972	1254	645	1371	614	711	1103	660	896	942	676
gene_3517	761	788	1936	0	1210	2331	1488	358	1095	3634	823	3060	2792	1130	675	378	462	1310	446
gene_3096	0	80	107	109	52	130	196	117	250	130	71	170	0	82	108	30	147	97	31
gene_3518	43	53	52	0	29	49	41	0	0	11	0	30	0	53	0	0	42	11	0
gene_3519	351	43	120	0	33	58	50	11	0	9	0	63	99	89	15	0	65	22	14
gene_3520	0	0	0	0	12	0	0	43	0	4	0	0	0	0	0	0	0	0	0
gene_3521	98	23	16	11	58	111	43	14	100	57	37	45	0	67	77	49	23	17	11
gene_3522	796	1258	1550	1306	1303	1374	1253	1237	1230	1769	1330	1806	873	1141	1325	1297	1338	1537	1648
gene_3097	0	10	12	0	14	0	7	0	0	0	10	7	0	8	0	0	18	7	11
gene_3098	281	862	890	673	1061	1042	1253	483	1027	1038	904	1452	2028	966	1060	260	611	830	662
gene_3099	159	224	365	189	204	293	241	294	490	343	97	469	307	318	281	163	277	276	191
gene_3100	0	0	22	0	0	0	0	0	0	1	0	0	0	0	4	0	23	0	0
gene_3101	0	0	0	0	0	0	0	0	0	0	4	1	0	0	0	0	0	0	0
gene_3523	2317	137	354	134	167	153	192	293	3761	437	2272	2787	550	374	1921	17611	114	368	199
gene_3102	919	1278	1288	1363	1155	923	786	1835	728	1031	1291	1508	392	715	868	1595	1071	1127	960
gene_3524	2685	3415	4455	2793	3849	3913	2761	3438	2636	5001	2459	4568	3573	2806	3639	2954	2975	3185	3499
gene_3103	2156	1425	1481	1390	1483	1254	1304	1643	1375	1361	1090	1856	813	1301	1668	1455	1483	1626	1417
gene_3104	4101	6001	6430	4281	5654	5389	4014	6426	3937	6594	4783	7039	2636	4187	4802	6332	5257	6746	4893
gene_3525	1092	1150	1175	1047	1378	1283	836	1315	1921	1421	1462	1463	848	1061	1406	1191	1509	1383	1266
gene_3105	832	495	662	233	918	543	615	629	622	719	562	849	556	855	756	591	712	740	623
gene_3106	0	0	3	0	8	0	9	36	0	2	18	15	0	23	0	0	25	0	6
gene_3107	0	0	0	0	0	0	0	0	0	0	0	0	0	0	0	0	0	0	0
gene_3526	0	0	0	0	0	0	0	0	0	0	0	0	0	0	0	0	0	0	0
gene_3108	321	111	297	23	225	305	287	263	0	393	247	482	178	193	310	46	123	355	89
gene_3111	1409	1350	1449	1098	1305	1322	1341	1480	2022	1618	1456	1906	1625	1459	2253	1306	1298	1914	989
gene_3112	0	113	29	95	113	63	79	0	0	208	41	175	0	87	220	41	54	96	127
gene_3109	70	23	83	68	58	99	76	54	0	102	51	68	0	36	69	96	76	36	72
gene_3114	606	112	196	160	166	186	373	271	173	297	189	213	117	364	284	285	229	268	197
gene_3119	101	47	38	104	26	43	104	72	83	123	44	57	0	114	37	45	36	95	66
gene_3116	0	103	36	150	102	56	136	59	73	161	61	72	0	146	208	73	165	117	65
gene_3117	313	241	82	251	279	173	213	96	120	268	183	281	0	338	278	104	111	160	130
gene_3120	150	133	73	14	27	125	61	44	57	86	73	166	147	119	83	94	40	61	90
gene_3118	50	40	65	0	95	160	73	0	86	48	69	66	0	61	81	19	24	69	113
gene_3121	0	52	93	37	174	170	85	96	51	118	34	124	112	102	91	48	36	31	55
gene_3113	334	303	365	325	393	430	387	147	423	334	434	481	362	454	499	278	347	500	326
gene_3115	0	97	8	47	51	144	95	76	0	130	106	70	105	194	169	57	75	84	72
gene_3122	158	251	206	222	202	479	296	269	229	311	310	298	459	271	396	179	347	291	279
gene_3123	244	157	180	151	177	171	188	227	308	234	235	304	76	161	318	216	345	243	210
gene_3124	158	118	127	303	164	113	129	192	238	107	232	195	0	68	175	73	206	156	278
gene_3125	46	57	122	76	108	73	70	0	181	127	77	173	23	111	213	110	117	155	168
gene_3110	0	60	110	46	147	22	81	206	228	97	76	159	0	82	103	11	51	40	109
gene_3126	58	94	47	75	130	108	65	151	136	105	127	195	179	56	196	62	121	87	148
gene_3127	0	103	74	178	89	41	108	175	0	59	190	93	78	133	95	113	134	123	79
gene_3527	0	34	96	0	15	0	72	23	32	63	15	119	174	10	88	8	0	62	0
gene_3528	0	0	0	0	0	0	0	0	0	0	11	0	0	0	0	0	0	3	23
gene_3529	3518	8819	8810	2837	6816	11958	9708	4371	8880	10842	6101	15558	7524	6735	8340	3369	5474	9734	3848
gene_3128	306	568	658	681	549	670	441	881	585	764	633	656	218	461	620	608	678	671	625
gene_3530	901	821	980	622	850	923	677	655	517	938	712	967	425	646	837	813	824	990	642
gene_3129	1846	2047	2311	1701	2572	2384	1881	1993	2089	2765	1772	2793	1643	2734	2468	1547	1560	2367	1903
gene_3130	54	400	379	105	327	491	543	56	694	423	318	823	222	271	632	112	215	464	150
gene_3531	7641	552	2181	300	2285	252	2864	1972	22548	2793	22986	19462	4312	935	12009	72895	127	1455	671
gene_3532	0	19	8	0	11	0	2	50	28	21	0	97	0	0	80	56	16	19	0
gene_3533	0	0	0	0	0	29	0	0	0	0	0	3	0	0	18	0	0	13	7
gene_3131	41	75	168	0	64	12	51	0	91	68	39	223	72	26	28	0	34	14	23
gene_3132	1085	1294	1469	394	1335	1591	1407	534	2019	1343	1306	2622	5871	1063	1839	842	847	941	1298
gene_3534	451	258	595	20	354	348	248	367	428	493	355	334	699	347	414	306	310	303	360
gene_3535	102	25	37	0	0	25	19	17	0	0	10	18	0	49	6	37	11	21	20
gene_3133	573	1135	2019	313	1259	1461	1224	648	1972	1826	923	2384	1751	880	1526	526	927	1454	517
gene_3536	0	6	0	0	0	0	0	0	0	0	0	0	0	0	0	0	0	0	0
gene_3134	0	87	158	0	90	163	71	53	55	183	49	214	226	168	58	54	70	171	157
gene_3135	0	204	148	13	93	233	56	227	91	173	170	177	162	73	164	113	118	121	128
gene_3537	1501	740	878	664	1012	1038	687	874	860	852	667	612	932	617	795	958	820	949	1049
gene_3136	1255	576	662	687	963	681	629	748	554	1033	752	614	278	700	615	806	1114	932	605
gene_3538	221	454	400	347	551	647	550	193	345	493	387	903	976	347	627	113	151	208	532
gene_3539	108	381	515	162	330	720	839	118	418	652	396	1161	398	347	406	163	267	563	147
gene_3540	0	0	0	0	11	17	6	0	0	0	0	1	0	0	0	0	0	0	0
gene_3137	0	5	4	0	38	23	4	0	0	7	12	3	183	23	29	0	0	31	9
gene_3541	418	510	835	691	930	731	656	455	188	532	657	523	501	685	433	1030	566	548	509
gene_3138	678	568	945	656	845	1044	624	668	936	838	818	708	615	613	852	882	934	729	875
gene_3542	161	668	772	193	674	1079	1117	459	1900	1086	809	1544	671	956	1330	423	527	1172	726
gene_3139	134	121	61	24	78	154	200	19	172	137	102	262	587	252	173	84	135	164	87
gene_3140	0	4	0	19	0	30	24	0	0	5	18	13	0	0	0	0	31	0	0
gene_3543	1349	1155	1119	947	1191	1296	763	1032	888	1029	1003	1719	651	981	1388	1411	949	1289	1060
gene_3141	2539	4337	5889	1110	4327	5727	5351	4850	4617	5842	4294	6907	3581	3227	4172	5660	3579	4916	2606
gene_3544	193	191	168	297	269	314	146	231	116	302	244	359	410	362	270	357	268	190	224
gene_3545	1329	1336	1538	1673	1969	1479	1401	1224	2486	1885	1015	2014	2650	1792	1935	1178	1376	1759	2112
gene_3142	2211	1547	2220	2706	1671	1705	1237	2107	1478	1579	2202	1846	1904	1671	1438	2203	1953	2463	1859
gene_3143	5430	2788	5739	3382	4592	6154	4778	2240	5305	4008	3461	4375	13684	2194	5957	2790	3809	4188	4290
gene_3547	1015	1725	1698	350	1446	1003	646	1619	1119	1467	881	1635	1495	916	1213	1056	967	2047	1014
gene_3144	824	998	1089	1879	1842	1784	1147	1934	1099	2390	1356	1514	1170	1820	1648	1177	1398	1424	2049
gene_3546	1269	1182	1295	1116	1554	1694	1522	1971	1520	1974	1303	2643	1413	1996	2273	692	1144	1720	1344
gene_3548	250	14	97	0	67	14	289	0	764	24	183	530	182	8	333	1322	0	28	39
gene_3145	0	0	19	0	0	0	15	0	0	8	29	19	0	0	27	0	0	0	0
gene_3549	160	19	142	0	155	0	779	88	352	72	224	808	325	0	421	1535	46	23	73
gene_3146	0	0	0	0	0	1	15	8	37	10	23	54	0	0	0	42	12	0	0
gene_3550	0	25	33	0	109	43	72	0	75	95	78	142	89	0	68	188	7	21	82
gene_3551	1055	719	1523	219	1137	1122	1147	935	998	979	1172	2233	1022	806	1582	1810	484	735	674
gene_3552	88	370	229	180	306	210	271	323	330	511	209	482	214	239	308	214	298	455	142
gene_3147	442	287	623	553	309	175	321	517	258	250	377	452	168	353	280	711	425	472	428
gene_3553	0	27	14	7	15	44	40	19	0	0	12	32	0	6	28	37	0	7	5
gene_3148	1954	1307	1409	775	1288	1173	1668	1556	707	1466	748	1519	1246	1543	1273	906	1026	1541	691
gene_3554	1010	896	744	1919	1024	579	852	1101	657	1122	786	693	403	1044	1044	738	854	861	858
gene_3149	573	593	655	531	877	962	863	544	1089	880	664	859	767	872	881	491	1006	898	943
gene_3555	658	1045	1125	676	1287	797	783	1001	1248	1235	1113	1090	1334	1076	1237	1099	813	1213	830
gene_3150	297	324	382	24	422	489	744	52	1000	630	683	953	1262	196	683	450	264	507	293
gene_3151	806	1851	1709	863	1434	1166	1416	2070	1019	1921	1464	2054	718	1174	1463	1314	1475	1637	1057
gene_3152	0	0	0	0	0	0	0	0	0	0	0	0	0	0	0	0	0	0	12
gene_3556	0	16	0	0	10	0	0	0	0	0	23	49	0	0	31	0	0	9	12
gene_3557	1002	1257	1133	792	1151	1513	1832	1148	958	1882	1052	2293	2211	1299	1441	861	904	1888	957
gene_3153	1108	1145	1912	814	1143	1354	1120	1716	998	1478	1269	1753	681	776	1234	2323	1490	1364	1035
gene_3558	7204	5981	8240	6570	6995	5563	6381	8614	4922	6708	7948	8588	2769	5669	7496	12836	7532	7579	5940
gene_3154	2093	2298	2671	1631	2672	2288	2273	2336	2217	3055	1959	2810	2656	2100	3095	2619	2721	2807	2987
gene_3559	763	581	1014	854	735	729	685	538	527	516	810	848	587	542	632	1038	682	775	636
gene_3561	322	84	225	82	100	89	145	103	350	132	154	124	0	151	186	195	184	216	138
gene_3560	0	4	0	0	1	0	9	0	56	0	0	0	0	0	0	0	0	7	0
gene_3155	817	1452	1632	1544	1944	1383	1549	854	1592	1908	1604	2222	1849	1547	2198	1444	1704	1845	1956
gene_3562	6830	13368	15711	1547	10670	20076	20201	8493	15124	19631	10486	33016	9999	14199	14339	4094	7185	21298	4900
gene_3563	2309	3138	3638	2710	2920	3030	2059	4497	2213	3367	2939	3490	3219	2059	2777	4996	3058	3509	2541
gene_3564	2067	3022	2529	3853	3515	3162	2646	3477	2749	3975	2925	3910	2184	3517	3901	2464	3775	3767	3940
gene_3156	473	768	1242	828	797	731	666	947	740	740	652	701	386	603	864	868	764	781	693
gene_3158	432	517	629	207	667	669	503	592	392	383	604	712	400	456	410	427	487	575	593
gene_3157	1958	1739	1767	2182	1665	1307	1362	1471	987	1481	1377	2072	2171	1294	1715	1802	1741	1766	1777
gene_3159	27049	21090	34344	16589	24701	25594	26206	30434	17893	26804	30154	34321	13270	23240	27084	40381	23725	28321	19697
gene_3160	404	532	801	593	732	610	441	841	451	443	603	792	300	601	467	705	597	625	399
gene_3565	801	678	668	548	410	422	373	1004	351	526	507	537	356	359	612	839	667	639	507
gene_3566	0	0	0	0	0	0	0	0	0	0	0	0	0	0	0	0	0	0	0
gene_3161	0	0	0	0	0	0	0	0	0	0	0	0	0	0	0	0	0	0	0
gene_3162	109	56	36	1	38	105	97	65	24	54	44	178	77	49	10	38	19	40	8
gene_3163	441	503	752	579	919	950	859	664	1222	1044	675	1074	964	909	670	784	799	864	858
gene_3567	1741	1313	1421	594	1538	1617	1140	1911	1076	1581	906	1611	1087	802	1514	1279	1082	1309	825
gene_3568	1217	1933	1565	1624	1574	1455	1670	1599	1044	2167	1249	2393	1599	1615	1867	1445	1696	1983	1293
gene_3164	1272	1144	1559	769	1193	1142	920	1497	793	1122	1024	1312	594	902	1090	1492	1177	1349	951
gene_3569	2567	3115	3844	2852	3634	3336	3287	4321	2335	5324	3099	4362	2318	2755	3388	3490	2931	4084	2676
gene_3165	0	15	6	0	67	24	27	97	0	52	9	96	166	52	65	19	19	71	53
gene_3166	132	102	149	167	85	58	99	111	76	170	47	127	362	181	154	86	118	72	137
gene_3570	465	561	533	431	451	287	494	552	494	495	438	634	534	425	576	378	409	605	505
gene_3167	1959	1886	2026	1905	2080	1930	1759	1978	1755	2277	1948	2728	914	2042	2528	2390	2024	2626	2040
gene_3168	1353	741	779	1050	674	667	745	776	950	812	548	749	371	310	723	508	659	890	601
gene_3571	1937	2505	2564	2653	2697	2289	2236	2739	1405	2292	2309	3196	1597	2021	2628	3431	2822	2962	2515
gene_3572	0	0	0	0	16	0	6	0	0	6	2	8	0	0	19	0	0	9	3
gene_3169	793	561	670	893	606	764	516	449	270	772	640	638	1227	524	595	598	534	781	811
gene_3170	198	186	217	289	344	123	262	184	239	195	253	197	218	169	63	130	94	191	237
gene_3574	2078	1197	1647	3668	3433	1255	1990	4627	666	3324	1901	2578	269	3448	4419	1009	3586	3486	2955
gene_3573	1535	896	1678	1535	1860	842	1809	2213	327	2319	1483	2201	809	1767	2696	675	1504	2595	1646
gene_3171	63	181	203	179	224	35	478	62	153	423	45	337	837	126	205	362	47	78	156
gene_3172	453	454	354	101	455	466	606	109	324	699	347	881	569	214	738	55	142	660	89
gene_3173	2290	2187	2530	2094	2482	2378	2588	2585	2077	2860	2375	3229	2917	2645	2975	2760	2666	2812	2454
gene_3575	125	353	286	37	305	310	476	210	482	518	266	584	513	231	304	184	220	410	241
gene_3576	469	833	714	290	1164	1245	914	698	1076	983	738	1455	772	838	958	409	870	1223	806
gene_3577	44	28	11	21	17	16	14	62	0	4	11	22	0	2	24	17	59	13	16
gene_3578	708	761	843	360	817	705	751	447	556	977	597	1210	942	840	709	398	600	798	605
gene_3174	0	0	0	0	20	0	0	0	0	0	0	7	0	0	0	0	0	0	0
gene_3175	960	1202	1366	841	1533	1682	1549	998	1372	1745	1333	1838	1419	1341	1613	1040	1138	1695	1177
gene_3579	3124	2514	2586	3503	3469	2554	2623	2958	2578	3920	2616	3149	1499	2927	3944	2563	3425	3192	3645
gene_3176	0	0	0	0	0	0	0	0	0	0	0	0	0	0	0	0	0	0	0
gene_3177	127	362	610	107	514	463	388	217	456	850	391	856	646	786	676	57	242	619	447
gene_3178	509	595	709	897	844	955	683	821	735	843	518	711	826	696	865	904	694	775	931
gene_3580	531	418	282	520	444	464	375	434	107	380	339	426	288	322	428	403	370	556	385
gene_3179	1352	880	870	906	1189	1034	1078	895	958	1460	664	1070	588	742	1018	775	936	1113	1084
gene_3581	367	288	355	499	230	444	166	253	59	223	142	290	260	308	256	304	268	277	388
gene_3180	3335	3437	2778	3693	4492	4500	3576	3124	3807	4244	3363	4891	3693	3552	3426	4056	3821	3954	4487
gene_3181	352	612	866	610	633	789	547	877	614	697	590	685	429	496	708	917	732	837	663
gene_3582	558	701	890	934	1054	540	504	736	356	943	717	532	430	544	649	866	697	813	761
gene_3182	747	812	1112	661	774	785	741	840	728	824	657	968	629	981	752	1120	927	986	825
gene_3183	464	828	809	256	808	1096	1266	238	1468	1097	947	2021	1037	800	1185	274	437	1121	555
gene_3583	1069	270	385	1081	519	148	588	400	315	932	721	835	65	537	602	668	480	434	501
gene_3584	8310	10233	10950	7010	11617	12373	10738	8327	8050	14101	8848	15672	7536	12590	12988	6511	10200	13968	8104
gene_3184	0	31	82	4	24	6	0	0	118	21	118	15	167	0	52	4	26	20	60
gene_3585	0	0	0	0	0	0	0	0	0	0	0	0	0	0	0	0	0	0	0
gene_3586	0	0	0	0	0	0	0	0	0	0	0	0	0	0	0	0	0	0	0
gene_3587	0	0	0	0	0	0	0	0	0	9	0	0	0	1	0	0	0	9	0
gene_3185	1110	1419	1919	622	1303	2211	2061	1333	2045	2518	1323	3052	2174	1663	1991	1044	1349	2449	961
gene_3588	0	7	0	0	0	0	0	0	34	14	0	0	0	0	0	7	0	0	0
gene_3186	150	160	71	90	99	271	324	59	275	85	68	400	92	76	153	63	86	175	3
gene_3589	356	613	753	117	410	596	706	573	331	700	391	905	374	523	543	426	455	792	210
gene_3187	0	0	0	0	0	0	0	0	0	0	0	0	0	0	0	0	0	0	0
gene_3188	0	0	0	0	0	0	0	0	0	0	0	0	0	0	0	0	0	0	0
gene_3590	0	0	0	0	0	0	0	0	0	0	0	0	0	0	0	0	0	0	0
gene_3189	0	0	0	0	0	0	0	0	0	0	0	0	0	0	0	0	0	0	0
gene_3190	0	0	0	0	0	0	0	0	0	0	0	0	0	0	0	0	0	0	0
gene_3591	1356	1876	2106	1762	2104	2015	1556	1577	2398	2616	1423	2389	3409	1658	2605	1425	1875	2271	1668
gene_3191	0	0	0	0	8	28	0	0	75	0	0	0	0	0	0	0	0	0	0
gene_3192	0	11	35	0	6	0	14	0	0	30	20	24	45	0	12	18	12	30	26
gene_3592	1035	885	1178	966	902	763	533	825	382	1044	824	878	198	653	624	1224	817	1041	723
gene_3194	0	0	0	0	0	0	0	0	0	0	5	11	0	10	0	0	0	0	0
gene_3193	0	0	0	0	0	0	0	0	0	0	0	0	0	0	0	0	0	0	0
gene_3593	0	0	0	0	0	0	0	0	0	0	0	0	0	0	0	6	0	0	0
gene_3195	0	0	0	0	0	0	0	0	0	0	0	0	0	0	0	0	0	0	0
gene_3594	0	0	0	0	0	0	24	0	0	0	0	0	0	0	0	0	18	0	0
gene_3595	0	0	0	0	0	0	0	0	0	5	0	0	0	0	0	0	0	0	0
gene_3196	0	0	0	0	0	0	0	0	0	0	0	0	0	0	0	0	0	0	0
gene_3197	0	61	111	108	91	41	79	137	121	72	86	41	0	21	114	78	95	103	130
gene_3596	3801	3318	3335	2434	3640	3833	3645	2760	4569	4137	2916	5089	4548	2800	4158	1956	3071	3637	3178
gene_3198	0	0	0	0	0	0	0	0	0	0	1	0	0	0	0	0	0	0	0
gene_3199	0	0	0	0	0	0	0	12	32	7	3	0	0	0	0	0	0	0	0
gene_3597	120	112	225	36	102	204	119	101	63	269	76	227	201	130	109	163	80	194	126
gene_3200	869	840	1401	1668	897	770	930	1785	611	995	906	1006	1274	1331	1197	1479	1322	1208	747
gene_3201	169	153	242	140	353	252	120	338	100	106	145	202	186	231	203	330	269	204	196
gene_3598	1516	1920	2043	432	1935	2287	1850	1605	1521	2453	1386	3070	1981	1261	2671	861	1421	3042	1331
gene_3202	1226	1186	1183	1196	1313	919	1000	1527	614	1425	1107	1436	1429	1561	1473	1006	1162	1422	1208
gene_3599	364	526	597	678	640	727	623	769	594	688	776	722	370	516	751	637	606	777	809
gene_3203	0	6	39	29	0	10	0	0	48	0	6	0	0	0	12	16	0	0	11
gene_3600	1656	1489	2272	1309	2579	2766	2613	1442	2415	2646	2384	2996	2986	2355	2860	1504	1962	1913	2056
gene_3204	526	334	424	443	429	454	234	649	439	287	418	425	590	257	265	437	589	353	316
gene_3601	33	192	222	182	164	127	270	157	58	209	164	549	112	133	292	27	105	282	94
gene_3205	0	0	0	0	0	0	0	0	0	0	0	0	0	0	0	4	0	0	0
gene_3602	0	0	0	0	0	0	0	0	0	0	0	0	0	0	0	0	0	0	0
gene_3603	0	0	0	0	0	0	0	0	0	0	0	0	0	0	0	0	0	0	0
gene_3604	0	0	0	0	0	0	0	0	0	0	0	0	0	0	0	0	0	0	0
gene_3206	1190	666	362	476	1348	1150	1098	165	1679	1145	781	1457	3399	764	611	405	873	721	854
gene_3207	766	793	885	428	963	1550	992	863	763	1251	755	1435	1156	980	1568	517	953	1054	759
gene_3605	1568	1989	2491	425	2506	2664	2694	1465	2286	3285	1900	3742	2986	2030	2517	1678	2081	2709	1598
gene_3208	415	579	977	0	430	578	658	337	769	947	636	1269	444	567	773	99	416	980	238
gene_3209	249	181	169	106	177	297	188	374	559	433	500	433	249	349	213	337	224	189	187
gene_3606	1492	896	1117	670	1195	1117	976	746	1458	1226	909	1477	1064	871	1033	1054	776	1348	734
gene_3607	404	548	863	969	597	522	506	655	731	1055	579	1151	852	1337	966	523	498	626	415
gene_3210	0	0	0	0	10	0	0	0	0	0	0	3	3	0	22	0	0	0	0
gene_3211	108	91	62	174	187	161	42	81	32	161	122	119	106	123	87	166	132	66	115
gene_3608	222	1080	1302	330	933	1217	1361	742	707	1479	792	2456	980	1391	935	276	482	1056	272
gene_3213	0	3	7	38	0	0	0	0	0	7	0	11	0	0	15	0	0	9	0
gene_3609	0	0	0	0	0	0	0	0	0	0	0	0	0	0	0	0	0	0	0
gene_3212	1372	1167	1347	1049	1342	745	930	1097	680	990	1062	901	477	1282	963	984	1097	1112	678
gene_3610	501	705	767	457	808	726	460	1067	265	640	881	769	230	560	533	964	583	749	646
gene_3214	0	1	0	0	0	0	0	77	0	4	0	5	0	0	28	0	0	0	6
gene_3215	286	110	141	89	169	104	142	67	26	152	122	193	115	191	125	209	147	153	220
gene_3611	918	1185	1507	779	1169	1610	1087	1576	1505	1543	980	1605	1079	1092	1274	1181	1047	1573	1163
gene_3216	201	498	568	315	584	317	342	509	326	479	428	537	662	666	505	533	415	543	573
gene_3612	2361	2312	2304	2412	2806	2515	2518	1943	2091	3357	2446	2558	2792	2538	3851	2252	2746	2887	3282
gene_3217	559	821	943	916	1062	933	970	1030	1114	984	794	1279	1023	879	1256	937	1068	1097	882
gene_3218	408	447	742	887	768	794	967	552	798	640	626	824	1375	694	566	662	689	786	722
gene_3613	856	1442	1362	542	1493	1769	920	1120	1685	2384	1343	1512	1330	831	1469	1355	938	1503	1390
gene_3219	190	88	171	110	304	130	276	18	93	361	244	210	249	164	193	211	103	165	97
gene_3614	4886	5061	6238	3443	4672	7479	4255	4581	5643	7117	4606	6143	8906	3449	6195	4801	4419	5379	5097
gene_3220	1954	1709	2171	2668	2801	2155	1696	3301	2851	3080	2209	2994	3376	3457	2989	1995	2825	2912	2989
gene_3221	372	1043	378	231	616	333	586	363	617	706	218	1016	209	683	693	188	246	491	216
gene_3615	432	1147	1240	286	1090	1333	1089	911	988	1297	963	1757	701	1123	1165	867	732	1358	676
gene_3222	557	932	877	643	996	1028	854	853	1072	1127	913	1323	923	732	629	763	823	1153	905
gene_3616	0	9	0	0	42	8	125	29	51	69	18	54	88	9	32	0	0	13	0
gene_3223	0	0	0	0	14	0	0	0	0	0	0	0	0	0	0	0	0	0	0
gene_3224	511	701	706	402	756	923	956	741	1026	860	641	1050	806	777	692	440	691	984	521
gene_3617	642	887	994	800	984	958	1002	902	770	1211	824	1239	87	754	979	987	975	995	687
gene_3225	512	376	413	258	380	272	319	277	141	384	350	303	0	217	319	360	238	378	254
gene_3226	165	268	437	584	357	326	238	314	68	449	281	360	146	257	327	508	377	308	332
gene_3618	16118	12430	19663	15363	13472	12412	11719	19296	10132	8111	14327	15181	6944	10251	12927	19615	14309	13531	11643
gene_3227	1748	1551	1667	1714	1771	1905	1329	1566	1628	1902	1365	1860	1211	1495	1707	1554	1687	2234	1529
gene_3619	383	179	420	369	598	187	215	498	89	413	585	529	185	386	521	716	236	599	357
gene_3228	1098	832	1164	106	763	1917	903	181	1721	1471	556	1673	1048	255	1288	385	496	1096	387
gene_3229	0	3	15	33	3	0	15	104	33	172	76	21	149	21	0	21	0	10	0
gene_3230	539	978	1267	165	755	1111	421	513	1335	1548	559	1219	2240	276	793	630	435	1135	492
gene_3231	0	0	0	0	0	0	0	0	0	0	0	0	0	0	0	0	0	0	0
gene_3232	88	18	33	0	0	0	40	63	23	114	18	32	142	0	28	31	9	45	9
gene_3233	5225	5506	5693	3153	4659	2565	5530	6827	2315	8021	5233	8242	2725	10698	7341	1440	5077	7064	3826
gene_3234	0	287	380	158	338	288	329	143	280	438	307	657	482	230	310	186	154	365	227
gene_3235	318	245	294	131	325	431	309	237	348	479	194	415	0	317	289	204	135	329	276
gene_3620	1342	1636	2143	905	1565	2247	1832	1280	1041	1737	1493	2607	1834	1833	1591	1519	1219	2023	1320
gene_3236	2439	1088	1923	1318	1518	1571	1083	1682	1433	388	1396	1726	721	986	1211	3024	1322	1494	1031
gene_3621	1829	1444	1729	543	1949	2360	1753	1150	1821	2400	1600	2235	3334	1657	2138	1097	1436	1650	1450
gene_3237	176	244	255	91	135	261	310	179	387	417	324	554	377	319	314	97	180	289	111
gene_3238	54	114	203	171	155	135	170	195	82	139	172	252	373	166	151	144	101	144	197
gene_3622	3416	6004	6010	1627	4416	6046	3204	3564	4485	8331	2543	6859	7069	3380	4967	2998	2994	5133	2668
gene_3623	1133	1281	1045	669	1317	1220	1327	1339	1190	1763	1108	2245	1677	1137	1687	1195	1166	1352	884
gene_3239	591	1087	1163	282	842	1125	1001	910	681	1303	567	1636	1100	1145	890	835	727	1122	777
gene_3624	967	466	676	1083	701	696	477	715	606	646	636	819	731	711	578	840	878	757	812
gene_3240	11057	7759	13553	6786	9101	11445	9859	10873	9996	6845	9549	11336	10559	4874	9421	15196	9219	8536	7873
gene_3241	231	415	664	182	493	375	1335	391	540	662	273	1145	658	510	451	242	361	634	221
gene_3625	2192	2023	2402	1404	2114	2215	1714	2859	2424	1895	1981	2385	707	1738	1957	3749	1784	2322	1623
gene_3626	259	448	540	521	441	361	431	558	318	354	557	458	197	474	624	647	508	569	332
gene_3242	1557	1403	1948	336	2007	2386	2067	654	2267	2078	1711	4066	1954	1586	2081	472	849	2107	1022
gene_3627	0	0	9	0	0	0	0	0	0	0	0	0	0	0	0	0	0	0	0
gene_3628	965	2003	1863	425	1319	2201	1949	1383	1717	2345	1849	3729	1177	1668	2386	1363	1267	2993	1008
gene_3243	281	223	425	278	280	415	230	288	140	197	244	293	170	145	260	406	298	390	359
gene_3629	143	20	102	95	39	0	53	0	144	24	56	94	0	27	51	47	61	26	109
gene_3244	0	0	0	0	1	0	17	38	88	5	2	6	0	0	37	0	0	0	26
gene_3246	0	3	0	0	0	0	0	0	0	0	0	0	0	1	0	0	0	0	0
gene_3245	548	909	785	767	760	1117	638	911	930	903	708	1234	390	736	689	657	778	921	628
gene_3630	2069	3369	2980	2321	3842	3096	3682	2010	4234	3966	3093	5276	3340	3839	4476	2009	2513	4147	3428
gene_3247	1083	686	901	453	507	588	535	773	647	877	477	895	234	757	723	717	787	1156	502
gene_3248	1060	1298	1338	376	1541	2067	1765	808	3352	2216	2108	4489	3334	1697	2220	6387	1190	1852	1082
gene_3631	0	0	0	0	0	0	0	0	0	0	0	0	0	0	0	0	0	0	0
gene_3632	492	712	858	188	766	805	720	505	565	585	817	1244	200	692	676	697	654	891	416
gene_3633	630	878	1120	239	1413	877	1176	701	1226	1702	790	2265	2978	968	1127	449	566	1502	748
gene_3249	0	0	0	0	0	0	0	0	0	0	0	13	0	0	0	0	0	0	0
gene_3250	0	0	0	24	57	0	27	65	121	26	15	5	0	38	0	0	27	2	0
gene_3251	1188	1152	1482	1388	900	819	788	1073	1141	847	981	1070	455	860	1060	1512	1343	1235	1136
gene_3634	2703	1545	2357	1063	1687	1811	1163	1871	1394	1329	1283	1634	1279	1565	1599	2044	1650	1700	1698
gene_3252	497	123	381	0	404	82	1693	336	707	2318	553	1623	397	92	2188	646	121	254	189
gene_3635	1667	1228	1922	725	1871	2680	1730	821	2438	2679	1668	2757	2195	1715	1626	1327	1242	2345	1484
gene_3636	0	122	103	22	228	65	25	497	133	200	51	268	406	189	165	45	79	269	32
gene_3253	2543	3409	3764	3081	3960	3576	3389	3800	3121	3802	2986	4505	2267	2657	3258	3860	3604	3855	2716
gene_3637	1260	1980	2241	1067	1603	2006	1674	2879	1234	2648	1592	2571	1611	1464	1747	2516	1489	2506	1280
gene_3254	247	687	481	124	321	575	642	286	451	828	400	1067	735	330	345	253	232	646	142
gene_3638	5437	4491	5550	3870	5678	6414	4176	4612	4530	4346	3781	4567	3884	4268	5430	4698	5442	5079	5262
gene_3639	223	139	563	334	259	281	113	0	311	196	224	288	242	0	156	365	74	120	238
gene_3255	4395	3489	3405	2329	3160	3633	4537	2428	3184	2304	2091	2758	2288	2207	4172	1546	2775	3051	2539
gene_3256	189	114	75	410	177	322	184	28	52	123	100	146	59	182	319	12	97	106	158
gene_3640	0	128	96	465	175	80	77	284	92	226	182	128	136	246	258	66	213	224	150
gene_3257	2310	1890	2334	3899	2131	2232	2213	3840	1109	3293	1862	2774	877	2213	2904	1972	2718	3034	1981
gene_3641	3829	3143	4774	1773	4331	4028	4511	3202	2800	4969	3378	4837	3326	3062	4581	3005	3002	4035	3662
gene_3642	1619	2699	3835	511	3191	3699	3525	1652	3627	4521	2041	4417	7803	1647	3798	1176	2120	2839	1984
gene_3258	0	5	40	30	19	0	20	0	34	9	14	16	0	15	0	6	21	8	0
gene_3259	164	226	398	97	197	101	102	289	41	273	179	311	167	119	156	171	193	147	158
gene_3643	406	433	664	197	414	593	727	701	414	392	575	512	483	449	487	764	560	895	520
gene_3260	0	0	0	0	0	0	9	0	0	0	0	0	0	0	0	0	0	0	0
gene_3261	0	0	18	0	11	22	7	27	0	0	0	13	0	0	0	44	0	0	0
gene_3262	0	186	84	21	100	128	150	123	116	168	96	334	823	92	155	52	63	122	28
gene_3644	4230	5277	6594	1572	6319	5688	8925	6305	6184	10966	5442	12461	5539	8428	12021	1497	3856	9621	3470
gene_3263	1217	1819	1437	1879	1806	1082	946	3140	1674	2375	1183	1123	1058	979	1493	1493	1680	2496	1749
gene_3645	970	177	194	239	253	77	99	365	214	85	345	84	293	39	61	174	107	86	149
gene_3264	685	618	938	455	786	1008	493	227	837	1436	1035	1282	2015	698	750	748	529	616	847
gene_3646	869	591	953	502	949	769	556	535	497	1003	604	614	896	806	611	695	792	565	678
gene_3647	448	215	256	291	459	203	210	291	315	227	135	259	357	179	455	147	237	199	287
gene_3266	1932	934	1062	1438	1372	1104	876	888	1124	1308	1071	1278	758	1117	1290	1135	1189	1349	1336
gene_3265	1999	1962	2373	2244	2293	2115	2475	2238	2683	2876	2118	3688	3913	3154	2624	1746	2205	2636	2504
gene_3648	323	804	1134	863	743	712	630	793	365	694	686	810	510	630	671	1055	686	1012	798
gene_3649	502	527	427	278	314	226	355	443	398	113	389	429	58	384	282	465	245	410	268
gene_3650	11019	7076	6583	13682	12417	8534	8080	6187	7643	9263	10122	10665	10626	11105	12507	7437	10804	11440	14874
gene_3267	1667	3639	3442	1390	3011	3758	2933	2967	3894	4220	2110	4618	2357	2142	3646	1978	2488	3634	2232
gene_3651	3176	4166	3190	3919	5730	4388	5735	1439	6773	5739	3987	6435	5743	4006	5828	1906	3429	5142	4377
gene_3268	673	1201	1317	969	1345	1443	1139	981	1482	1668	1152	1943	2074	1204	1350	1207	1372	1575	1162
gene_3652	5670	6135	6318	2434	7651	8297	7928	3722	8096	9186	4952	10535	7666	6297	8545	3583	5295	7316	5308
gene_3269	434	1024	891	280	1073	1308	1318	464	1260	1653	588	1861	2329	802	1278	266	470	1041	512
gene_3653	433	485	410	253	600	689	485	204	454	825	473	1009	864	446	594	311	501	703	378
gene_3270	380	403	549	120	500	851	639	420	585	813	528	1297	764	712	648	348	360	775	302
gene_3654	0	141	186	0	167	299	220	131	326	198	40	311	433	180	133	64	71	214	99
gene_3271	552	656	709	747	753	726	448	709	456	547	547	585	369	625	577	642	729	714	854
gene_3655	709	566	656	452	671	570	468	522	471	688	662	769	970	791	597	648	880	709	718
gene_3272	79	470	410	176	711	356	573	230	454	619	464	862	732	344	541	255	509	406	319
gene_3273	125	230	306	315	376	195	286	192	630	329	388	288	486	256	184	184	277	267	334
gene_3656	1036	1079	1198	1415	930	950	1065	765	917	893	1007	1149	506	1016	1121	1134	1317	1242	819
gene_3274	434	547	497	999	906	432	557	1156	119	1440	240	604	540	637	1306	359	807	866	575
gene_3657	209	50	40	115	61	27	32	0	78	76	38	66	0	52	51	24	68	42	35
gene_3658	889	820	1206	280	1193	1335	1689	993	1208	1765	911	1897	867	1411	1002	554	768	1487	429
gene_3275	14441	609	2841	300	4834	277	2468	2516	4375	3112	14661	462	782	1300	332	2148	46	461	306
gene_3659	0	109	165	67	254	157	63	215	293	107	152	128	111	187	126	100	75	134	302
gene_3660	187	714	865	470	1265	891	1055	513	1164	984	800	1545	1153	929	1095	296	820	1215	788
gene_3661	206	30	172	0	92	16	414	209	500	935	170	285	410	120	83	176	0	21	27
gene_3662	257	17	137	25	18	0	219	198	112	515	138	238	227	20	52	278	11	33	24
gene_3276	184	14	441	94	117	3	769	598	1406	480	119	250	485	0	50	859	38	74	46
gene_3663	643	606	741	470	788	631	794	841	1547	1364	693	1145	1026	1005	768	673	897	911	1096
gene_3664	31	22	50	267	66	0	13	96	137	51	48	104	147	15	46	75	36	80	163
gene_3665	61	123	93	0	58	117	35	25	0	87	24	194	0	52	112	45	30	36	66
gene_3666	0	44	85	0	29	74	52	0	76	39	27	121	0	50	89	0	0	36	27
gene_3667	413	415	144	365	351	276	165	346	30	368	172	254	257	201	395	143	137	333	190
gene_3277	3326	3274	3520	2518	4103	3441	2616	3982	2175	3869	2963	3277	3126	2365	4132	2846	3167	3406	3489
gene_3668	41	38	19	121	40	146	63	69	0	33	49	33	0	27	44	10	50	38	75
gene_3669	960	1086	891	1667	1380	875	845	1016	1037	1316	1245	1287	1216	1508	1887	1228	1195	1328	1802
gene_3671	661	377	458	582	702	471	385	356	472	367	402	480	1123	450	797	392	446	556	551
gene_3278	890	440	819	316	463	977	555	378	1344	670	544	814	1984	338	1022	301	324	778	653
gene_3279	125	310	332	80	275	336	726	335	576	428	296	520	390	250	504	313	235	321	215
gene_3670	292	336	373	262	353	224	202	164	474	306	248	525	908	525	369	144	212	255	368
gene_3280	1694	1790	2342	2335	1737	1748	1336	2959	1740	1261	2235	1963	860	1434	1784	2978	1773	2023	1326
gene_3281	456	429	402	244	400	504	473	352	272	642	274	552	578	502	408	414	359	536	383
gene_3282	919	588	705	802	920	622	651	822	1148	1621	762	799	537	648	854	1711	606	812	772
gene_3673	1607	1494	1479	1561	2038	1942	1675	1811	1429	1958	1308	2214	1562	1564	1533	1464	1236	1638	1470
gene_3672	425	744	613	502	693	725	656	759	642	1062	602	1183	774	362	709	527	546	875	501
gene_3674	0	162	136	40	124	255	191	54	180	208	73	299	0	113	169	57	46	240	54
gene_3283	0	19	18	59	43	40	27	0	0	9	41	70	0	119	35	41	18	31	17
gene_3675	33	249	416	58	189	327	291	327	220	444	197	537	545	151	477	198	253	289	135
gene_3676	372	262	340	462	345	261	203	568	88	265	306	305	126	260	228	320	429	384	346
gene_3284	0	10	0	44	15	21	13	0	0	38	49	2	0	52	32	0	32	0	5
gene_3285	360	389	254	355	184	182	175	453	283	292	260	248	0	507	478	75	301	460	283
gene_3677	0	0	0	0	0	0	0	0	0	0	0	0	0	0	13	0	0	0	2
gene_3678	267	440	529	35	164	310	415	157	609	532	318	711	184	260	396	68	163	468	124
gene_3679	979	1126	985	180	1212	1534	1459	645	1542	1669	757	2200	1206	938	1467	286	747	1530	649
gene_3286	661	449	561	738	467	690	374	837	331	361	478	652	104	527	540	512	916	587	585
gene_3680	963	1122	1155	659	1237	822	833	909	1036	1306	961	1374	734	811	1173	1084	1057	940	1281
gene_3681	0	30	50	98	44	33	50	0	0	0	16	44	0	61	48	68	40	36	13
gene_3287	7965	5909	5058	11464	6379	3444	4801	8481	1259	3797	5118	5880	1473	6989	11506	3732	9078	9878	8835
gene_3288	2355	2175	2225	1691	2954	2824	2287	1605	2815	2988	1996	3318	2642	2404	2452	1292	2023	2711	2656
gene_3289	191	282	250	379	398	211	372	429	441	584	450	455	318	473	283	304	291	391	452
gene_3682	866	1462	1503	1138	1646	1824	1202	1939	1147	1961	1469	1897	826	1238	1469	1789	1654	1593	1489
gene_3290	1440	1970	2567	1070	2090	2258	1541	1875	1171	1996	1686	2637	964	1776	2070	2415	2018	2274	1616
gene_3291	1102	1079	1403	947	1094	1215	1237	1153	1432	1219	1226	1539	658	861	1011	1083	1138	1559	987
gene_3292	120	190	129	111	346	27	326	159	1326	666	223	348	131	106	301	680	0	81	93
gene_3683	1338	1191	2032	529	1541	1875	1699	1445	1128	1869	1410	1711	1377	1158	1440	1818	1100	1488	1040
gene_3293	1773	1841	1849	2131	1606	1607	855	1874	1394	830	1588	1540	446	964	1458	2871	1908	1889	1631
gene_3684	724	696	1233	925	927	1221	998	815	1269	1373	948	1552	3487	777	1267	1160	890	953	932
gene_3685	75	34	59	49	134	100	121	113	304	123	132	140	189	66	141	53	209	78	119
gene_3686	0	0	0	0	0	0	0	0	0	0	0	8	0	0	0	0	0	2	0
gene_3687	0	0	0	0	0	0	0	0	0	0	0	0	0	0	0	0	0	0	7
gene_3688	0	69	47	0	1	162	62	5	0	116	44	177	121	101	168	99	41	105	67
gene_3689	502	357	449	419	330	394	298	383	257	546	432	421	292	373	327	459	497	537	338
gene_3690	1034	1563	1335	1309	2481	2255	1762	542	3942	2639	1531	3136	2522	2008	2332	1314	1591	1582	2454
gene_3691	0	0	0	0	0	0	0	0	0	0	0	0	0	0	0	0	0	0	0
gene_3692	0	0	0	0	0	0	0	0	0	0	0	0	0	0	0	0	0	0	0
gene_3294	0	0	0	0	0	0	18	0	62	0	12	40	0	0	0	5	17	0	13
gene_3295	0	5	0	0	0	8	0	0	70	14	0	0	0	0	0	0	0	0	0
gene_3693	6234	6630	6202	6570	8916	8831	8564	4650	9329	9596	6907	11316	8992	6989	9016	4691	6869	8477	6921
gene_3296	991	1564	1361	956	1849	2094	1880	1164	1659	1795	1523	3112	1933	1792	2234	676	1129	2272	1353
gene_3297	568	842	992	813	826	766	705	1007	757	860	978	1105	473	500	926	1023	1019	1134	710
gene_3694	497	418	683	112	402	473	903	576	463	787	313	667	0	468	529	212	191	749	293
gene_3298	6594	17281	14188	2851	12532	10287	8562	6776	7851	15759	6887	17675	22698	7272	9616	5633	5878	11986	6407
gene_3299	6368	8967	8922	6184	9027	7174	5505	7388	6766	8896	4959	7077	10601	4432	6569	4659	6139	6165	6086
gene_3695	1956	2656	3454	2532	3108	2972	2505	2678	2038	3837	2889	3614	1529	2316	3225	2459	2437	3185	2566
gene_3301	0	250	242	0	290	176	228	259	346	339	198	393	58	164	181	334	212	207	118
gene_3300	859	1044	883	547	1020	1122	736	1112	956	1475	1014	1498	1461	1104	1061	1304	536	1172	812
gene_3696	174	30	92	149	54	91	62	105	70	73	76	64	0	89	86	97	81	69	129
gene_3302	0	0	11	0	37	53	45	0	98	63	33	78	0	0	43	0	0	72	0
gene_3303	105	117	88	0	153	164	95	59	178	266	90	325	0	118	184	76	76	198	87
gene_3304	5058	5560	5844	3994	5388	5408	3968	5764	5074	4358	4207	5605	5613	4418	5004	6470	4602	6171	5453
gene_3697	699	418	698	417	592	647	411	247	812	729	477	755	845	404	592	563	542	630	592
gene_3698	2506	1461	1673	2127	1872	1664	1276	1264	1233	2046	1620	1987	459	2123	1812	1882	1786	1253	1544
gene_3305	703	850	769	585	965	725	825	781	549	776	1027	1133	576	743	934	637	611	1125	593
gene_3699	361	728	644	426	581	772	639	593	499	811	744	1009	293	557	810	648	522	898	766
gene_3306	81	105	105	196	128	47	87	224	71	60	40	149	0	79	93	125	116	228	49
gene_3307	1006	1184	1056	1212	993	958	827	911	1034	1068	977	1157	605	768	1104	1331	1252	1115	1157
gene_3308	165	155	82	47	104	223	198	27	397	205	129	330	194	117	139	29	100	229	40
gene_3310	58	165	160	250	413	124	67	167	215	81	234	193	89	343	116	432	394	53	240
gene_3309	963	587	831	158	792	1079	1040	555	795	985	580	1872	674	766	1158	377	421	1678	342
gene_3700	1438	2279	2397	1965	2696	3174	2754	1982	2541	3645	2151	3309	2235	2152	2893	1890	2399	2494	2334
gene_3311	97	26	54	59	27	0	0	45	65	33	21	80	0	114	56	22	18	5	24
gene_3701	686	1740	1614	1045	1444	1694	1755	1356	1069	2143	1508	3269	1031	1865	1691	774	790	2105	894
gene_3312	789	918	1142	1344	931	768	959	1126	964	810	1020	1115	663	963	882	1331	1114	1163	995
gene_3702	454	770	796	267	744	983	487	933	442	778	542	948	388	736	734	975	886	698	504
gene_3703	0	0	0	0	0	0	0	0	0	0	3	5	0	0	0	0	0	10	12
gene_3313	759	556	672	736	504	579	542	502	495	569	469	728	469	583	512	821	721	624	429
gene_3704	0	13	40	0	0	66	9	0	0	38	0	52	0	0	0	0	5	34	12
gene_3705	214	0	48	19	0	0	190	134	123	202	196	39	122	31	56	156	15	18	0
gene_3314	2074	2021	2267	1962	3420	2835	2517	2540	2861	2896	1928	3292	2748	2905	3291	2056	2940	3182	2481
gene_3706	0	17	81	37	47	91	33	50	56	72	80	116	0	63	7	19	67	41	39
gene_3707	0	0	13	0	0	9	6	0	0	0	0	8	0	0	0	0	0	2	0
gene_3316	0	0	0	0	0	0	0	0	28	0	0	0	0	0	4	0	0	0	15
gene_3317	0	0	0	0	0	0	0	0	0	0	0	0	0	0	0	0	0	0	0
gene_3315	0	0	0	0	0	0	0	0	0	0	0	0	0	0	0	0	22	0	0
gene_3708	0	0	0	0	0	8	0	0	0	0	0	0	0	0	0	0	0	3	0
gene_3318	747	388	445	754	572	624	409	446	464	631	481	510	541	368	653	549	450	557	729
gene_3709	204	597	601	770	606	832	442	718	714	797	682	512	747	710	640	806	707	798	706
gene_3319	5093	4857	5414	7194	8086	6071	6003	5376	4754	7141	6013	8788	5935	8318	9629	4651	6229	8333	7254
gene_3320	414	114	250	350	305	306	281	253	290	223	151	263	211	262	134	166	293	112	143
gene_3710	1691	1439	1286	1153	1783	1816	1589	1306	1317	2049	1360	2507	1234	1539	1626	1184	1413	1900	1481
gene_3711	977	833	1301	486	1094	921	941	874	1104	768	880	883	1018	765	801	1164	969	919	755
gene_3321	594	981	1122	1776	1666	1256	1587	1097	1467	1499	1709	1524	1734	1974	2029	897	1756	1570	1535
gene_3712	764	609	672	1010	797	670	529	674	313	790	737	591	937	624	784	433	778	902	890
gene_3713	516	1162	1155	639	1089	1388	1252	834	933	1091	1082	1509	549	1101	1023	919	918	1368	1059
gene_3322	1490	1488	1620	1855	1453	1293	1005	1868	1078	1100	1596	1521	823	1449	1452	2457	1626	1524	1188
gene_3714	771	477	763	955	760	477	429	483	604	637	944	722	447	1009	722	1080	967	1064	704
gene_3323	201	228	163	0	192	280	279	358	237	343	85	482	137	274	276	170	193	385	100
gene_3324	3856	3746	3653	1826	3873	4171	4009	2435	3097	4287	2850	5188	4421	2931	4411	2172	3216	3998	3489
gene_3715	1685	1606	1608	2014	1843	1777	1599	1777	1089	1770	1449	2574	1427	1603	2543	1213	1658	2047	1574
gene_3326	1224	424	419	527	661	641	546	643	264	639	515	734	104	473	699	574	704	664	713
gene_3325	10191	7452	12396	7335	9137	8947	8602	12916	6664	7255	10723	10764	4325	8243	9943	17149	9877	11315	8169
gene_3716	2193	2262	2450	1882	2131	1869	1666	2025	1998	2543	1896	3035	1943	2124	2124	2267	1969	2641	1761
gene_3327	644	1511	1325	1078	1292	1457	1393	1282	1254	1664	1178	1654	1507	1291	1419	1342	1314	1541	1136
gene_3717	10975	13587	19694	7268	12721	17127	13053	16441	19380	19296	11781	19986	13383	11208	16758	17910	13152	17311	12407
gene_3328	4376	3267	4256	4153	3724	2998	3455	4587	3321	3362	3686	3584	1671	2496	3284	3844	3762	3039	3096
gene_3329	91	27	176	59	70	21	2696	48	153	332	44	515	152	49	94	78	6	37	48
gene_3330	678	26	320	49	150	0	255	859	651	618	291	456	83	115	126	851	74	111	64
gene_3718	673	970	781	611	741	763	613	948	705	826	757	948	248	658	663	853	827	1010	695
gene_3719	800	798	973	642	1338	1640	1239	247	1989	1207	1313	2104	2766	1203	1387	778	1167	1094	1448
gene_3720	179	404	270	192	290	432	474	203	593	451	263	669	576	326	421	152	129	653	263
gene_3331	1479	1641	1978	388	1498	2896	2688	1289	1852	2390	1587	3594	1689	2225	1225	875	858	2295	968
gene_3332	0	6	14	0	0	18	16	17	0	40	9	0	0	0	26	11	1	0	0
gene_3721	97	105	89	23	637	67	375	776	216	107	135	113	14	33	62	133	27	125	49
gene_3333	6060	3557	5519	2909	3732	2635	2955	6152	2391	3435	4138	4176	2146	2917	3499	5174	3708	3934	2520
gene_3722	715	1487	1942	788	2009	2008	1770	1615	1443	2324	1160	2746	1500	1414	1716	1093	1280	2073	973
gene_3334	80	482	490	287	407	719	403	468	469	649	343	600	623	531	391	441	616	530	635
gene_3723	134	467	496	248	396	303	427	300	280	763	417	588	371	344	311	340	320	353	405
gene_3724	0	0	0	0	0	0	0	0	0	0	0	0	0	0	0	0	0	0	0
gene_3725	209	101	35	60	44	0	0	0	123	96	402	36	109	50	72	25	18	6	13
gene_3726	0	177	232	0	72	153	147	119	237	168	96	362	311	122	333	40	123	334	75
gene_3335	0	0	0	0	0	0	3	0	0	0	0	0	0	0	0	7	0	0	0
gene_3336	0	0	0	0	0	0	0	0	0	0	0	0	0	0	0	0	0	0	0
gene_3337	0	0	20	0	0	35	11	0	96	24	0	0	0	0	0	0	0	0	0
gene_3727	0	0	0	0	0	0	0	0	0	0	0	0	0	0	0	21	0	0	0
gene_3338	1164	1011	1046	176	1125	1558	1919	722	1399	1685	1001	2230	1133	1010	1183	410	478	1391	607
gene_3339	1712	2333	1753	1637	2494	2403	2958	937	2840	2863	2080	3912	2497	1988	2865	1380	1250	2550	1743
gene_3340	217	215	180	387	313	202	250	395	242	265	227	357	0	219	111	193	240	208	335
gene_3728	749	1095	924	502	1212	1242	1322	1091	1014	1319	1078	1747	871	595	967	990	986	1310	1046
gene_3729	579	633	708	365	719	662	974	968	1135	756	424	1214	718	816	653	810	758	915	617
gene_3341	1883	1825	3256	1855	2069	2341	1653	1844	2614	1190	2086	1625	1152	1057	2784	3600	2567	1889	2139
gene_3730	640	645	816	637	838	820	533	543	822	758	568	823	149	761	927	846	763	892	675
gene_3342	1510	1680	1671	1665	1954	1639	1650	1462	1573	1816	1393	2221	1353	1855	1971	1344	1826	1690	1507
gene_3731	0	17	0	0	7	0	23	0	54	1	0	0	0	11	0	0	0	0	0
gene_3343	777	1667	1566	491	1427	2128	2425	721	2688	2254	1043	3967	3032	1317	1774	544	629	2228	730
gene_3344	356	217	183	416	576	435	252	457	118	323	268	321	292	213	371	317	483	350	514
gene_3732	349	343	513	92	471	467	481	373	350	468	325	495	164	240	569	141	209	488	214
gene_3733	822	462	704	426	524	354	299	452	600	527	420	633	762	372	434	459	608	698	423
gene_3734	609	352	386	749	476	267	286	476	543	611	502	587	409	400	559	342	389	385	619
gene_3735	926	1350	1396	1417	1534	1587	1438	1459	1851	1791	1626	2020	1764	1441	2282	1247	1838	1937	1727
gene_3346	951	1456	1657	1468	1214	1560	986	1672	1058	1306	1002	1638	1052	1533	1685	1592	1764	1717	2151
gene_3345	1765	1913	2054	2107	2094	1575	1838	2294	1307	1882	1836	2471	1234	2443	2089	1708	1907	2472	1586
gene_3736	860	4492	3596	725	3935	3021	3823	2503	2076	5081	2006	5497	7472	3429	3056	2800	1892	3645	1767
gene_3737	830	544	793	552	703	847	525	546	284	510	653	867	769	449	550	653	517	777	600
gene_3347	0	0	0	0	0	0	0	0	0	0	0	0	0	0	0	0	0	0	0
gene_3348	188	151	193	135	200	85	180	233	419	246	89	188	102	248	253	77	270	177	174
gene_3738	0	0	0	0	0	0	20	0	0	11	0	0	0	0	0	0	0	0	0
gene_3349	547	650	668	673	599	745	460	438	592	338	652	463	266	486	592	889	752	585	603
gene_3739	1064	547	747	1329	882	907	763	776	666	886	963	889	414	920	1067	813	1020	1030	962
gene_3740	0	8	21	37	3	0	50	10	0	10	10	31	0	0	0	0	17	38	39
gene_3350	60	23	26	75	10	0	5	56	127	67	31	24	0	95	62	2	25	31	42
gene_3351	0	0	0	0	0	0	0	0	0	4	0	0	0	0	0	29	10	0	0
gene_3352	877	939	1347	1208	1221	777	1062	1508	671	1009	1135	1175	329	812	1206	1185	1199	1253	1047
gene_3741	1401	2513	3481	974	3245	4802	3914	1439	3872	4494	2792	5288	3960	2990	3878	1214	2152	4049	1978
gene_3353	1155	605	1156	258	1044	569	2006	778	2406	1180	1973	2951	2011	838	1472	2572	424	771	572
gene_3742	1081	1059	1112	1660	1547	1509	1041	1028	1958	1297	1141	1371	1038	1059	1253	1447	1490	1316	2252
gene_3354	515	442	474	212	253	365	584	345	329	431	206	516	84	402	244	235	301	380	336
gene_3743	2232	3196	2221	1809	2940	2733	2409	1806	2498	3330	2049	3851	2768	3161	3752	1544	2503	3039	2782
gene_3355	52	293	207	78	166	184	181	162	322	125	132	482	97	151	333	229	121	235	114
gene_3356	729	1428	1502	822	1228	1376	1067	1640	915	1657	916	1794	1172	926	1379	1633	1045	1593	1010
gene_3744	84	45	165	56	49	17	40	47	100	18	27	53	0	24	72	38	3	94	89
gene_3357	238	29	46	0	93	47	161	183	114	59	44	137	0	12	93	107	47	55	48
gene_3358	131	278	310	367	222	229	225	286	100	302	310	310	165	182	281	209	334	435	165
gene_3359	0	228	248	21	207	84	299	27	30	209	104	306	394	192	236	39	70	231	51
gene_3360	0	0	0	0	7	0	0	0	0	0	0	0	0	0	0	0	0	0	0
gene_3370	0	8	0	0	17	0	0	0	0	9	0	0	0	0	0	0	0	0	0
gene_3371	0	0	10	0	0	0	25	0	0	0	0	0	0	0	0	0	0	3	0
gene_3369	0	0	0	0	0	0	7	0	0	0	0	7	0	0	0	0	0	0	0
gene_3361	0	0	0	0	0	0	14	0	0	0	0	3	0	0	0	0	0	0	0
gene_3372	0	0	0	0	0	0	0	0	0	0	0	0	0	0	0	0	0	0	0
gene_3373	0	0	0	0	0	0	0	0	0	0	0	0	0	0	10	7	0	12	0
gene_3365	0	0	0	0	0	0	0	0	0	0	0	10	0	0	0	0	0	0	0
gene_3367	0	0	0	0	0	0	8	0	0	0	0	0	0	0	23	0	0	8	17
gene_3363	0	0	20	0	0	28	0	0	0	0	44	0	0	0	0	0	0	5	0
gene_3364	57	6	11	0	3	10	30	16	42	15	13	14	0	0	38	14	8	16	8
gene_3377	0	0	13	0	7	0	11	0	0	10	0	12	0	0	0	0	13	11	0
gene_3375	0	0	0	0	16	0	0	0	0	0	42	9	0	17	0	0	0	0	8
gene_3376	0	8	0	0	0	0	0	0	0	0	0	0	0	0	0	0	0	0	0
gene_3362	0	0	0	0	0	0	0	0	0	0	0	3	0	0	0	0	0	0	5
gene_3374	0	6	0	0	0	0	6	0	0	0	0	3	0	0	0	0	0	0	8
gene_3378	0	0	0	0	0	0	0	0	0	0	0	9	0	0	0	0	0	0	0
gene_3366	0	0	0	0	8	0	0	0	0	0	0	0	0	11	0	0	0	0	0
gene_3368	0	0	0	0	0	0	0	0	0	12	0	0	0	0	0	0	0	0	0
gene_3379	0	0	0	0	0	0	0	0	0	0	0	0	0	0	0	0	0	0	0
gene_3380	0	0	0	0	0	0	0	0	0	0	26	0	0	0	0	0	0	0	0
gene_3381	230	529	448	163	397	378	480	429	804	695	548	749	593	449	404	286	237	449	325
gene_3382	3689	3890	4143	4592	3603	4430	3018	2375	4664	3557	3545	4191	9714	1940	5590	2599	4227	3828	4187
gene_3745	468	632	743	425	649	631	645	787	660	327	569	699	0	559	493	935	674	718	578
gene_3383	1490	1445	1564	537	1619	1787	1849	1355	1663	1803	1550	3016	1580	1808	2122	1189	1151	2338	1394
gene_3746	3557	3146	3710	3339	3432	3438	3119	4211	3069	4181	3060	4162	3381	3359	3377	3730	3358	3807	3510
gene_3748	629	732	885	686	952	733	814	690	818	739	729	1024	836	880	1009	828	782	947	665
gene_3747	221	212	237	189	252	253	238	251	245	331	202	228	231	144	229	224	116	192	278
gene_3384	1816	1829	2555	2421	2175	2105	1739	2776	1614	1932	1626	2650	1500	1952	2394	2144	2521	2587	1919
gene_3750	1794	1328	1434	1781	1416	1113	1074	1600	1012	1305	1296	1469	1070	1365	1218	2085	1686	1331	1767
gene_3749	2422	1748	1846	1921	2783	2280	2406	1189	2296	3009	1990	3215	1772	2101	2614	1503	2198	2765	2209
gene_3751	805	667	535	424	580	506	737	416	494	773	588	895	367	504	613	517	706	743	571
gene_3385	818	932	1114	531	961	1117	1115	672	855	1249	1098	1494	745	1000	1334	948	1032	1426	865
gene_3386	0	19	34	0	55	19	62	246	0	80	5	103	0	104	54	97	5	18	31
gene_3752	47	100	156	0	136	63	80	25	34	38	41	119	319	40	34	71	3	76	90
gene_3753	683	992	1487	862	1140	1166	1113	1402	463	1469	1162	1564	253	1104	1170	1375	1042	1328	941
gene_3387	350	480	509	263	435	609	536	624	292	557	416	765	622	376	564	459	262	590	437
gene_3754	0	63	24	28	104	75	43	0	88	122	25	56	7	138	12	74	23	12	46
gene_3388	585	944	1125	259	1346	1208	1842	678	1323	1499	1132	2097	1007	1270	1207	681	587	1227	481
gene_3755	2351	1089	1787	1467	1734	1617	1216	1144	1198	1613	1285	1231	1095	1296	1705	1104	1533	1493	1422
gene_3389	512	503	549	221	417	751	548	160	483	655	484	1040	584	670	784	141	218	592	406
gene_3756	399	896	1083	303	842	1327	1371	590	940	1446	910	1919	621	1243	678	254	484	1162	445
gene_3757	0	47	108	0	36	21	74	39	77	150	20	121	0	64	55	0	11	138	26
gene_3758	0	0	0	0	0	0	0	0	0	0	0	0	0	0	34	0	0	0	0
gene_3390	69	2	208	0	1	0	0	178	0	234	82	3	0	0	35	124	0	3	12
gene_3759	174	35	40	23	61	82	89	163	35	130	70	213	85	28	103	30	42	136	17
gene_3391	0	0	0	0	0	0	7	0	0	0	0	0	0	0	20	0	0	0	0
gene_3392	497	384	459	565	455	599	315	655	599	268	439	407	161	329	233	652	329	423	346
gene_3760	155	210	142	145	128	319	170	87	267	360	314	432	119	393	342	79	109	269	216
gene_3761	23	187	111	128	286	168	184	153	199	272	208	244	228	195	166	91	287	184	143
gene_3762	0	10	4	0	0	0	29	0	35	27	0	29	0	0	0	36	0	0	0
gene_3763	0	0	1	0	16	0	0	0	0	15	37	0	0	0	0	58	0	0	0
gene_3393	714	794	1069	239	2000	1550	2574	577	2633	1694	1304	2268	4285	1717	1191	472	724	1036	1053
gene_3764	184	611	835	844	641	523	375	573	277	518	554	614	169	578	475	817	693	917	711
gene_3765	1263	2598	2538	700	2660	3944	4280	1261	3773	3491	2583	6340	5971	2913	3346	730	1752	3545	1365
gene_3766	306	812	795	760	746	1006	725	723	805	1070	640	1122	936	611	1050	755	984	910	904
gene_3767	0	0	7	0	0	0	2	0	0	8	0	11	0	0	0	11	0	0	0
gene_3394	572	546	565	826	802	875	840	331	1407	847	649	979	1163	794	975	521	961	668	977
gene_3768	290	598	703	591	822	875	687	406	671	833	664	1008	821	505	957	656	607	891	717
gene_3769	824	2123	3695	147	2184	2210	2526	869	1095	2786	1046	2495	2289	853	1567	1015	947	1272	845
gene_3770	2266	1112	1710	621	1462	1331	1701	1240	1110	1554	1232	1482	1553	996	1714	1165	1220	1264	1121
gene_3395	128	107	149	53	193	213	86	105	25	206	124	150	233	87	80	77	186	223	83
gene_3396	381	338	243	304	603	487	352	566	163	398	281	399	84	357	426	384	536	524	279
gene_3397	1845	1768	1790	751	2030	2241	1989	1492	1540	2657	1388	2956	1910	2005	2196	1242	1647	2387	1309
gene_3771	414	701	1024	143	674	479	508	796	671	860	647	821	748	545	736	686	464	607	676
gene_3398	1168	1083	1525	1395	1263	1136	1053	1375	946	1610	789	1413	1740	858	1216	1521	1191	1186	1546
gene_3399	523	549	488	235	308	523	247	612	415	518	223	457	901	416	295	426	347	303	370
gene_3400	279	323	413	134	293	459	247	266	438	457	261	607	461	296	162	190	230	266	333
gene_3401	2494	2853	3825	3048	4202	5629	4045	2887	4505	5302	3233	5939	6967	4442	4425	2718	3192	3845	3524
gene_3772	2873	2917	3347	2289	3436	3627	2537	1778	3117	3380	2593	3490	3639	2829	4305	2650	3016	3089	3132
gene_3773	42	6	22	80	68	27	37	0	0	227	39	20	0	9	0	59	50	12	15
gene_3402	0	0	0	0	3	0	0	0	0	14	8	4	0	0	0	13	14	0	0
gene_3774	0	0	0	0	0	0	0	0	0	10	0	0	0	0	0	0	0	0	0
gene_3403	772	949	946	907	843	950	657	804	972	933	756	1019	391	496	840	957	782	826	726
gene_3404	178	149	434	147	245	355	148	277	952	430	707	926	286	196	1075	4510	403	477	673
gene_3405	3499	1915	3828	1703	2565	2395	2785	1575	2392	2876	1745	3451	4218	1434	3523	1816	2242	1779	2225
gene_3406	0	57	54	0	58	54	58	111	0	47	36	97	0	0	13	41	9	25	17
gene_3775	2297	4417	4011	626	3697	3848	3227	3469	2789	5016	2536	6783	6924	3041	3772	1894	2274	3895	2001
gene_3776	0	13	0	0	134	33	41	82	48	18	60	59	263	0	24	8	20	21	106
gene_3777	633	487	294	476	1217	1192	464	268	1270	616	513	980	1172	889	1120	725	577	625	1363
gene_3778	2944	2562	2371	1588	3560	3503	3316	2262	2709	3458	2574	4422	2782	2527	3385	2367	2749	3362	2654
gene_3779	91	0	6	0	0	2	5	16	0	0	0	12	0	30	34	30	0	7	62
gene_3407	240	573	517	173	779	738	601	428	594	839	641	1363	521	591	470	247	458	760	411
gene_3780	357	566	1060	607	611	703	615	467	458	1042	824	852	433	776	701	1073	803	950	802
gene_3408	390	345	413	428	562	372	356	392	508	710	386	358	558	336	533	471	573	609	416
gene_3781	53	251	388	389	311	371	261	392	247	437	205	429	0	282	369	238	276	348	268
gene_3409	772	767	617	570	672	632	484	694	1015	892	683	720	916	420	628	861	680	784	804
gene_3782	0	53	65	65	75	63	58	26	52	104	57	93	166	48	116	221	18	30	36
gene_3783	1717	2561	2250	955	2617	3016	2737	1775	2041	3364	2490	4187	3970	2720	3599	1685	2314	3809	2147
gene_3784	243	501	991	511	691	849	853	899	875	761	729	722	541	748	792	610	973	839	669
gene_3410	1345	1454	1002	1015	1708	1145	995	634	840	1078	1025	2757	227	1020	1446	997	985	1318	1118
gene_3411	77	45	78	45	108	56	52	36	54	104	14	43	0	18	106	45	70	44	32
gene_3412	515	469	545	596	737	485	528	360	707	630	373	487	488	643	512	260	675	560	639
gene_3413	0	0	0	0	0	0	9	0	0	9	0	0	0	0	0	0	0	0	0
gene_3785	0	0	0	0	0	30	0	0	0	0	0	9	0	0	0	0	0	0	0
gene_3414	0	55	40	77	69	154	51	110	79	73	85	28	0	21	67	39	47	91	28
gene_3786	2248	2798	2917	962	3051	2530	2586	2045	1683	3555	1748	3869	3693	2252	3585	1881	2146	2770	2266
gene_3415	166	366	448	610	483	468	347	646	592	335	244	521	464	350	571	392	487	361	281
gene_3787	1891	2326	2892	2135	2490	2988	2595	2836	2402	2937	2554	3903	1552	2469	2596	3111	2357	3026	2298
gene_3416	585	1437	1519	1500	1725	1754	1477	1336	2238	1723	1438	1974	1049	1514	2074	1290	1639	1812	1561
gene_3788	773	790	1247	1556	891	689	733	1212	722	798	1035	1158	384	764	1088	1369	1067	1143	855
gene_3417	2050	1454	1963	1987	2057	1879	1393	2143	1766	1792	1453	1947	1487	1695	2685	1437	1743	1982	2285
gene_3789	376	598	849	895	841	611	636	749	229	748	823	745	337	706	916	926	826	857	918
gene_3418	2342	1499	1437	1778	2106	1581	1770	1476	1868	1672	1907	2377	1100	1584	2332	1283	2132	2485	2344
gene_3790	0	74	73	0	38	85	82	0	0	63	54	71	564	0	12	51	33	64	31
gene_3791	0	25	0	0	44	27	12	0	0	18	42	0	0	24	48	35	3	3	17
gene_3792	0	1	0	0	2	0	0	0	0	0	0	3	0	0	0	0	0	3	0
gene_3793	0	0	0	0	0	0	0	0	0	0	0	0	0	0	0	0	0	0	0
gene_3794	0	0	0	0	0	0	0	0	0	0	0	0	0	0	0	0	0	0	0
gene_3795	0	0	0	0	0	0	0	0	0	0	0	0	0	0	0	0	0	0	0
gene_3796	0	0	0	0	0	0	0	0	0	0	0	0	0	0	28	0	0	0	0
gene_3419	285	493	743	201	698	1143	807	86	603	1037	795	1792	1289	818	985	284	466	885	348
gene_3797	0	8	39	0	35	15	30	30	104	35	26	46	56	68	52	11	20	48	26
gene_3798	1933	2016	1876	2177	2022	1985	1538	1390	1036	2115	1478	2173	830	1817	2065	1417	1881	2049	1981
gene_3420	667	437	426	646	408	455	387	779	551	519	468	565	542	347	640	533	378	636	694
gene_3799	318	485	1157	875	697	743	761	690	353	595	732	789	665	666	597	805	675	746	779
gene_3421	244	952	1172	1229	999	741	619	1103	508	846	847	1083	143	768	883	1156	769	964	785
gene_3800	519	261	275	152	338	366	276	340	392	364	205	291	0	227	251	314	221	302	371
gene_3422	1738	1599	1607	932	2180	1874	1702	1956	1143	2169	1628	2790	840	1722	1640	1417	1721	2212	1578
gene_3801	0	181	347	40	333	285	314	286	284	482	141	416	428	274	323	412	319	423	246
gene_3802	115	35	147	44	55	0	55	144	285	121	211	65	0	6	172	77	13	128	25
gene_3423	252	302	406	406	569	473	289	488	483	510	395	525	174	254	339	298	343	358	435
gene_3425	1682	38	565	46	149	127	459	1169	269	455	639	839	95	253	143	815	46	23	90
gene_3426	3797	259	2372	663	640	318	3403	2693	1269	1659	1581	2126	440	420	787	2836	241	455	825
gene_3424	246	50	219	48	148	43	355	621	432	1278	298	633	331	145	191	609	32	149	152
gene_3803	175	302	265	196	238	314	503	134	490	332	181	563	539	460	505	103	254	396	223
gene_3804	0	47	9	0	24	6	31	0	43	0	6	59	0	22	35	14	0	45	16
gene_3427	0	9	0	16	0	26	0	0	0	0	0	19	0	0	0	0	17	9	0
gene_3805	0	64	66	0	112	112	151	43	24	121	48	145	99	4	80	26	96	63	35
gene_3806	0	7	0	0	0	0	3	0	0	0	0	6	0	7	0	0	7	29	0
gene_3807	1172	2139	2567	372	2129	3490	3419	1513	3003	3676	2274	5979	4794	2595	4253	1106	1589	3481	1129
gene_3808	264	12	33	0	7	160	49	0	136	48	16	60	56	74	44	0	23	24	5
gene_3809	932	521	467	726	443	388	537	483	418	478	498	484	113	296	477	655	444	675	482
gene_3428	457	400	407	410	568	319	382	351	398	284	393	379	603	364	479	193	483	409	478
gene_3429	207	249	288	477	469	332	277	183	510	279	189	299	132	286	314	279	236	460	278
gene_3810	208	59	12	42	80	53	52	59	246	75	155	120	44	83	110	169	90	89	28
gene_3430	5086	3816	6237	3158	3737	3364	3063	4944	2954	1527	4797	3248	2444	2253	3898	7596	3906	3667	3489
gene_3431	1092	1453	1466	1238	1438	1356	1136	1864	1336	1289	1599	1652	850	1419	1789	1342	1630	2007	1404
gene_3432	282	277	363	184	317	342	243	340	333	388	85	390	321	224	249	286	341	227	330
gene_3811	2236	1746	1749	1378	2041	2172	1427	1441	1924	2067	1841	2493	3201	1446	1995	1485	2061	2204	1960
gene_3433	440	318	456	334	359	282	276	411	540	424	270	409	307	262	346	290	296	541	376
gene_3812	146	193	340	246	279	173	159	232	549	254	190	364	36	199	364	243	188	188	341
gene_3434	887	795	1105	1006	914	887	914	1072	939	1379	1085	1058	839	1189	909	1172	822	1249	1001
gene_3813	578	349	418	240	556	302	346	407	537	439	475	468	443	474	459	358	405	506	301
gene_3436	0	24	0	0	0	0	2	0	0	0	0	12	0	0	8	0	12	13	0
gene_3435	94	14	3	245	13	30	70	28	0	48	37	68	86	106	97	11	48	54	54
gene_3814	186	237	371	389	260	364	141	421	24	205	313	352	0	303	418	381	209	502	353
gene_3437	910	1244	1305	872	1354	1516	1390	983	989	1529	1153	2296	1583	1228	1485	758	1139	2034	1225
gene_3815	57	57	194	8	105	239	115	31	354	220	363	175	0	13	190	178	355	57	162
gene_3438	0	0	0	0	0	0	0	0	0	0	0	6	0	0	0	0	0	0	0
gene_3439	733	807	1015	707	1142	776	634	784	825	1138	900	1316	947	1040	861	719	936	969	867
gene_3816	639	586	490	277	685	819	461	611	339	688	673	864	574	565	850	764	609	651	916
gene_3442	601	966	665	219	774	810	1121	600	971	1114	733	1479	569	749	1015	592	675	1016	531
gene_3441	19990	403	5424	442	3727	580	5587	3486	9807	4147	7206	2987	2468	1047	3196	1918	419	1261	757
gene_3817	65	4	27	138	27	29	66	0	254	67	26	87	0	107	90	84	54	132	75
gene_3440	0	0	0	0	0	0	5	0	0	11	0	22	86	0	0	72	8	17	16
gene_3443	138	90	198	46	107	167	111	91	37	220	179	347	410	206	211	79	221	183	265
gene_3444	5497	6130	8804	6916	5802	6529	4477	8813	5653	5328	5413	6908	4609	4878	5963	9396	6727	7554	5715
gene_3818	1485	1686	2311	544	2361	2351	2457	1246	1467	2766	1851	3590	2016	2705	2730	1243	1639	2883	1363
gene_3819	501	235	187	116	287	339	324	215	282	410	255	264	630	273	272	191	140	153	313
gene_3445	1308	813	990	1684	919	862	656	1263	883	606	1206	1176	774	882	966	1205	1162	1139	824
gene_3820	1594	1871	1434	335	2273	2663	3037	483	3135	2670	1224	3754	2679	1381	2475	605	1192	2066	1219
gene_3821	2243	2501	2943	2256	2700	2533	2323	3691	1759	2830	1999	3514	1480	2954	3156	2297	2797	3697	2090
gene_3446	3307	2768	3688	1906	3362	3183	2824	2775	2660	3326	2276	3909	2684	2592	2949	2720	2519	2769	2545
gene_3822	357	282	346	19	129	78	466	68	277	415	112	670	504	62	80	140	62	165	87
gene_3823	1114	377	858	170	574	195	1243	451	776	1346	583	1061	557	160	714	702	160	220	154
gene_3447	331	497	582	512	592	555	681	447	843	694	462	873	511	513	713	661	640	779	467
gene_3824	690	943	603	702	945	627	753	717	907	993	607	1186	256	969	769	826	871	910	877
gene_3448	714	956	1111	281	572	843	699	789	1030	898	495	1218	197	783	986	762	577	1318	439
gene_3449	7675	9665	10391	5142	10395	12098	11731	9537	10257	12454	11308	19324	5911	17283	12842	5252	9562	14280	6899
gene_3450	0	0	0	35	0	0	10	0	0	27	0	30	74	0	12	0	0	9	0
gene_3451	538	1136	958	183	1073	917	821	1015	871	1544	827	1447	807	1288	1174	492	790	990	594
gene_3452	0	11	11	44	13	33	7	32	61	6	0	47	122	11	60	7	0	24	37
gene_3453	62	68	58	19	76	56	52	28	130	115	0	244	509	63	17	0	74	70	57
gene_3454	3691	3635	3593	1685	6083	5713	4846	1404	6597	4459	3543	6793	12020	2899	4949	1621	2848	4129	3969
gene_3455	1368	1641	1444	344	1456	2064	2003	491	2483	2130	1362	3138	3708	1779	2432	383	668	1663	877
gene_3825	497	801	903	261	807	1070	1080	412	1104	1270	692	2268	825	815	1271	497	842	1154	743
gene_3456	1208	1060	1209	1594	1296	1208	789	1856	982	1062	881	1444	312	1010	1121	1373	1169	1286	1098
gene_3826	497	414	521	220	582	679	503	517	507	655	443	746	191	595	717	415	494	552	758
gene_3827	265	483	698	197	433	474	415	568	647	634	332	625	544	451	511	724	441	671	360
gene_3457	1821	1838	1927	1501	2561	2492	2259	2048	1847	2637	2417	3484	3151	2243	2478	1605	2158	2637	2005
gene_3458	1658	1263	2247	1348	1471	1327	1564	1986	963	1405	1863	1600	1488	1027	1153	2932	1667	1827	1256
gene_3828	2337	2191	2832	2580	2182	2011	1454	3190	1675	2100	1788	2080	1703	1901	2094	4120	2091	2174	2241
gene_3459	566	716	1558	849	1007	654	523	809	540	633	633	983	490	960	931	854	685	969	791
gene_3829	4300	3961	6291	3840	5082	4659	5379	4554	3128	5176	3960	5818	4571	5053	5031	4041	4268	5313	3900
gene_3460	2052	1198	1302	1792	2002	1579	1334	1525	933	1292	1651	1742	2626	1533	1615	1695	1718	1520	2140
gene_3461	2855	4120	3719	1765	3589	4108	3708	3339	3135	4363	2959	4931	2225	3243	3590	3213	2879	3652	2555
gene_3462	10094	21076	20452	5207	14239	17287	18289	17460	14977	18665	14834	29665	7388	19837	17791	8860	14570	24952	7913
gene_3830	1209	1734	1847	2469	2607	1965	1279	2492	1794	1984	2792	2427	1509	2156	2325	2601	2289	2048	2315
gene_3831	555	725	893	1478	1206	1175	942	994	1474	1634	982	1177	500	880	1015	1068	813	1073	966
gene_3463	1792	1257	1733	1224	1941	1642	1318	899	808	1690	1236	1514	1261	1161	1508	1262	1394	1506	1764
gene_3832	566	968	1017	1087	1263	995	744	855	1048	1189	923	994	475	547	752	885	982	926	1124
gene_3464	1542	862	1383	764	930	1402	999	658	1345	1289	593	1428	2284	629	1215	530	705	954	741
gene_3833	590	505	830	178	715	936	658	431	914	660	698	1341	401	902	919	289	745	824	707
gene_3465	1129	1033	1291	1790	1033	758	841	1294	1070	1227	923	1178	2069	827	1123	1271	1143	1121	1212
gene_3466	11097	6709	10206	6005	7341	6267	8171	10627	4513	6744	11043	8144	3139	5387	7299	15187	6909	7068	6748
gene_3834	583	448	769	560	632	598	630	932	312	670	509	652	218	700	514	859	617	788	693
gene_3467	1043	862	830	734	810	1021	577	1071	357	830	781	963	539	858	838	1003	1015	1256	707
gene_3835	1030	709	1020	939	822	823	456	710	986	557	816	871	688	536	698	1278	1226	844	931
gene_3468	2648	1857	2082	3388	2892	2651	2129	2481	2370	3005	1861	2248	2827	1799	2668	2302	2874	2146	2966
gene_3836	980	1483	1689	1248	2643	2245	1978	1255	1226	2896	1643	2544	3269	2133	2297	1010	1588	1737	1883
gene_3837	1169	1422	1448	1466	1684	1397	1129	1519	1418	1407	1259	1989	730	1538	1624	1298	2086	1664	1367
gene_3469	1488	1343	1475	1008	2076	2102	1999	417	2519	2345	1413	2944	3010	2197	1964	1116	2307	1576	2231
gene_3838	646	632	412	774	748	738	575	530	893	708	777	817	1256	791	918	869	783	760	949
gene_3470	10903	10119	11552	4390	9225	11002	8811	8987	8411	12396	7721	11710	9333	7138	10099	5495	7013	9139	6572
gene_3471	2615	1653	1981	2279	2161	2027	1425	2492	1918	2148	2031	1985	1966	1820	2204	1575	1802	1390	1966
gene_3473	190	56	197	57	126	137	63	257	163	114	130	158	371	101	238	35	108	175	200
gene_3472	942	636	1246	563	942	744	677	406	733	842	799	1397	1894	602	579	406	688	473	591
gene_3839	1622	1986	2344	1108	2651	2907	1980	1386	3609	2889	2102	3483	3808	1719	2815	1874	1994	2448	2119
gene_3840	7844	7188	10727	4947	7626	8350	9906	9764	7152	11392	9781	11552	8738	7045	7994	9766	6903	9324	5747
gene_3474	3870	3473	4287	4342	2918	2885	2181	4285	3310	2101	2755	3230	1613	2095	3709	5886	3100	3341	2862
gene_3475	2666	1839	3379	2797	2820	2810	2276	3193	2563	3326	2410	3223	2384	3054	2721	2375	2118	2624	2668
gene_3476	938	611	736	1019	1029	716	944	635	744	1038	831	1222	738	1465	1536	573	824	671	1327
gene_3841	1973	1818	2587	2388	2216	2421	2253	1949	1914	3090	2402	2705	1940	2634	1921	1447	2629	2360	2163
gene_3842	1586	1447	1716	1577	1324	1626	1232	1675	829	1348	1031	1779	659	1286	1144	1824	1327	1565	1162
gene_3843	0	48	134	30	124	117	85	99	136	134	98	114	0	54	50	145	136	135	38
gene_3477	650	262	363	369	421	407	380	302	389	423	507	535	176	354	304	283	494	416	402
gene_3844	303	235	301	291	358	182	411	449	321	369	288	332	294	389	132	314	272	352	264
gene_3478	3124	2163	2564	2651	2772	2458	2373	3033	2082	3628	2527	3039	2409	2831	2945	3077	2566	2698	2383
gene_3845	694	748	630	599	801	701	696	429	652	829	694	957	680	809	656	518	663	809	635
gene_3846	1578	4919	4690	447	4261	5579	6188	2908	4268	6112	3396	9436	3175	3853	5199	1191	1878	6093	1591
gene_3479	3107	3779	5311	1102	4868	7619	5432	2068	6705	7942	4764	8329	4875	4355	4331	3079	3540	4904	3052
gene_3480	0	0	0	0	0	12	0	0	0	0	18	11	0	12	0	18	2	0	0
gene_3847	270	326	315	58	162	384	236	199	294	438	467	694	268	310	213	102	204	312	105
gene_3481	65	653	776	177	899	1136	793	236	975	918	509	1621	899	451	738	255	418	1097	281
gene_3848	16829	15143	16929	10168	15058	14845	15690	16382	14429	22758	12017	16697	15746	11452	16816	9830	12794	13640	11522
gene_3482	1337	1342	1473	1152	1485	1418	1646	1755	1094	1947	1250	1412	883	1386	1351	1552	1320	1500	1459
gene_3849	482	560	680	217	743	730	621	614	567	630	520	689	407	453	398	356	444	733	444
gene_3850	1527	1955	2166	2149	1578	1686	1462	2881	1177	1890	1821	2184	1452	1907	1862	2224	1860	2259	1224
gene_3851	517	1033	1327	724	870	1045	653	1117	732	946	1016	1077	182	890	772	1212	896	826	548
gene_3483	858	892	1115	1261	964	762	792	1381	804	469	1189	941	623	646	910	1269	1168	1177	705
gene_3852	240	841	950	472	844	946	707	887	770	1013	664	998	501	764	899	808	927	1015	850
gene_3484	1284	1726	2584	3016	1526	1669	1046	2860	1545	638	1460	1984	1050	1751	1958	2764	2275	1862	1768
gene_3853	6603	6046	6119	8450	9206	7511	11824	5278	8164	9703	9141	9787	11747	7636	11147	5950	7669	7313	11318
gene_3485	659	1516	1697	1624	1543	1667	1429	1530	1409	1745	1401	1950	1224	1499	1741	1217	1564	1667	1370
gene_3486	317	277	155	62	208	280	113	78	278	247	214	206	458	194	275	69	69	234	203
gene_3854	1803	1401	1966	1503	1406	1077	1184	1020	2403	1625	1845	1857	601	1769	1922	2109	1795	1799	1443
gene_3487	1398	2538	2955	2514	2873	2661	2232	3010	1703	3242	2139	3897	1145	2749	3050	3166	2589	3455	2315
gene_3488	2795	4890	5113	2431	3891	4200	3724	4357	3043	5015	3132	6508	3627	3890	4660	3677	3943	5163	2619
gene_3855	1985	1070	1447	2108	2657	2149	2004	1533	2370	2909	1848	2499	3855	2101	3282	1583	2232	1848	3524
gene_3856	1752	2285	2311	1509	2986	2485	2373	2286	2738	2734	2064	3327	2228	2091	2965	2224	2507	2793	2289
gene_3489	3545	4674	5590	3383	4252	4072	3904	6727	3330	5588	3707	4826	3042	3626	4001	4754	3762	4800	3491
gene_3490	139	56	130	203	163	69	48	49	0	117	102	154	0	67	76	83	51	136	162
gene_1808	0	0	0	0	0	0	0	0	0	0	0	0	0	0	0	0	0	0	0
gene_1809	0	0	0	0	0	0	0	0	0	0	0	0	0	0	0	0	0	0	0
gene_1810	0	0	0	0	0	0	0	0	0	0	0	0	0	0	0	0	0	0	0
gene_1422	0	0	0	0	0	0	0	0	0	0	0	0	0	0	0	0	0	0	0
gene_1811	0	0	0	0	0	0	0	0	0	0	0	0	0	0	0	0	0	0	0
gene_1812	0	0	0	0	0	0	0	0	0	0	0	0	0	0	0	0	0	0	0
gene_1814	0	0	0	0	0	0	0	0	0	0	0	0	0	0	0	0	0	0	0
gene_1813	0	0	0	0	0	0	0	0	0	0	0	0	0	0	0	0	0	0	0
gene_1423	0	0	0	0	0	0	0	0	0	0	0	0	0	0	0	0	0	0	0
gene_1424	0	0	0	0	0	0	0	0	0	0	0	0	0	0	0	0	0	0	0
gene_1425	0	0	0	0	0	0	0	0	0	0	0	0	0	0	0	0	0	0	0
gene_1815	0	0	0	0	0	0	0	0	0	0	0	0	0	0	0	0	0	0	0
gene_1426	0	0	0	0	0	0	0	0	0	0	0	0	0	0	0	0	0	0	0
gene_1816	0	0	0	0	0	0	0	0	0	0	0	0	0	0	0	0	0	0	0
gene_1817	0	0	0	0	0	0	0	0	0	0	0	0	0	0	0	0	0	0	0
gene_1427	0	0	0	0	0	0	0	0	0	0	0	2	0	0	0	0	0	0	0
gene_1818	0	0	0	0	0	0	0	0	0	0	0	0	0	0	0	0	0	0	0
gene_1428	0	0	0	0	0	0	0	0	0	0	0	0	0	0	0	0	20	0	0
gene_1429	0	0	0	0	0	0	0	0	0	0	0	0	0	0	0	0	0	0	0
gene_1819	0	0	0	0	0	0	0	0	0	0	0	0	0	0	0	0	0	0	0
gene_1820	0	101	55	40	44	98	28	10	37	157	33	136	206	98	47	40	48	87	18
gene_1821	0	0	0	0	0	0	0	0	0	0	0	0	0	0	0	0	0	0	0
gene_1430	0	0	0	0	0	0	0	0	0	0	11	25	0	0	0	0	0	0	10
gene_1431	0	0	0	0	0	0	0	0	0	8	0	0	0	0	0	0	0	3	0
gene_1822	1374	1122	1202	1390	2169	1955	1667	851	2361	1993	1439	2198	2689	1851	2238	984	1523	1711	2079
gene_1432	1999	2089	2404	1106	2115	2393	2253	2009	1858	2437	1406	2633	1938	1800	2629	1802	2182	2297	1773
gene_1823	1037	914	1228	1142	1524	1361	1336	901	1249	1588	1174	1419	1436	1243	1440	897	904	1228	1055
gene_1824	5649	3348	5550	5462	6327	5530	5100	4331	4569	5421	4658	5289	7826	5148	6751	4045	5203	5016	5530
gene_1433	3227	4592	5240	1443	5712	4338	6838	4872	2342	7731	3343	13337	2727	8178	9216	1264	4151	8823	2452
gene_1434	1282	1923	1868	830	2067	1892	1937	1753	1624	2135	1716	3086	2183	1959	2561	1145	1638	2335	1483
gene_1825	95	325	315	462	205	167	356	374	135	338	291	401	0	675	640	75	279	670	305
gene_1435	4381	3211	3770	2003	2754	2572	4021	3634	1932	4285	2502	3613	3227	3181	5120	1135	2819	4137	2416
gene_1827	696	1013	1010	1186	984	763	1157	1183	547	1108	773	1201	712	885	864	885	1042	857	1001
gene_1826	1288	1225	1527	1571	1337	1308	1148	1654	1106	1218	1479	1393	631	1563	1117	1733	1368	1390	945
gene_1436	1941	4335	5082	3039	4105	3996	4246	4516	2344	5764	4297	5332	2063	4419	5093	4099	4311	5781	3676
gene_1828	4665	4010	4277	3736	5046	5150	4533	4118	3948	5574	4194	5821	4276	4820	5928	3680	4536	5512	4865
gene_1437	306	596	843	251	594	929	755	649	681	666	703	789	864	739	560	644	692	729	499
gene_1829	104	132	187	390	291	244	326	121	180	261	256	368	0	296	231	316	302	284	289
gene_1440	103	47	39	52	76	87	62	0	63	68	79	82	70	52	62	55	114	18	146
gene_1439	83	60	258	99	294	73	881	186	674	680	344	606	285	115	877	301	70	159	183
gene_1438	734	1297	1652	1343	1571	1600	1342	1406	902	1402	1244	1562	919	1277	1763	1257	1717	1776	1443
gene_1441	699	1714	1502	351	1175	1472	1522	1184	1956	1934	952	2642	620	1517	1370	768	962	1902	826
gene_1442	482	444	489	290	332	427	351	443	375	468	382	572	75	251	401	550	460	555	429
gene_1443	1097	1013	1174	489	804	956	831	1038	1018	1287	800	1256	1222	786	1128	1458	1116	1122	1294
gene_1444	0	0	0	0	10	0	2	0	0	16	0	2	0	0	0	0	0	0	8
gene_1445	53	8	23	12	281	62	28	59	258	405	137	48	0	0	66	201	65	70	211
gene_1446	17	59	25	0	31	59	28	66	0	154	133	26	0	0	0	72	0	0	0
gene_1830	731	380	414	572	647	866	694	301	1519	833	585	871	744	669	661	520	603	501	561
gene_1831	298	431	524	0	262	736	697	181	280	675	369	1012	612	257	577	190	241	563	189
gene_1447	1232	562	909	563	643	877	645	789	252	560	521	545	690	672	312	1095	628	724	420
gene_1832	1130	962	1445	1209	1336	1435	1074	1386	1303	1386	1247	1389	619	1016	1537	1473	1288	1607	1057
gene_1448	496	853	683	644	775	1020	797	773	859	955	834	1098	439	633	750	859	787	907	516
gene_1449	0	0	0	0	0	0	0	0	70	0	33	3	0	0	0	0	0	17	0
gene_1833	0	0	0	0	14	0	0	0	75	0	0	1	0	0	7	0	0	2	0
gene_1450	0	0	0	0	0	0	6	0	0	9	0	0	0	0	18	0	0	0	6
gene_1451	0	0	0	0	0	0	0	1	0	0	0	0	0	0	0	0	0	0	0
gene_1834	88	0	0	0	0	0	20	0	33	0	0	4	0	0	0	0	0	0	0
gene_1452	0	3	8	0	20	41	6	0	149	28	0	8	151	88	0	33	0	14	58
gene_1453	628	1122	1485	362	1123	911	1483	741	821	1283	968	2970	2087	1444	1473	436	436	1583	734
gene_1835	203	356	271	413	332	320	239	822	105	263	370	355	77	226	242	475	334	358	181
gene_1454	603	588	732	678	696	647	501	740	503	686	476	895	153	453	717	646	568	658	753
gene_1836	563	1444	828	1221	1880	1684	1341	981	1394	1714	1433	2502	1768	1331	1669	828	1033	1720	1131
gene_1455	0	0	0	0	6	0	5	24	0	0	0	4	0	0	0	0	6	0	9
gene_1837	733	636	878	402	762	1019	905	703	865	1304	608	834	857	652	673	526	751	648	554
gene_1457	0	0	0	0	0	0	0	0	0	0	0	0	0	0	6	6	0	0	0
gene_1456	104	604	352	847	330	350	250	366	313	505	452	619	652	606	997	161	588	613	832
gene_1458	141	62	102	119	110	208	242	19	67	189	228	332	259	161	112	35	40	125	74
gene_1838	460	538	619	502	702	532	487	979	607	449	747	680	259	732	631	683	683	666	679
gene_1459	129	274	178	49	592	137	322	229	182	289	230	572	0	407	382	181	99	300	225
gene_1460	13003	12218	13744	6473	9944	13709	6132	8805	12561	11199	7905	12831	15429	6434	12720	6785	9392	10532	9024
gene_1461	7534	5008	8480	6095	6044	7948	3212	7460	7026	7408	4346	7330	7397	3508	7042	5424	5931	5542	6564
gene_1839	0	0	0	0	0	22	0	0	0	0	0	0	0	0	0	10	0	0	0
gene_1462	7381	6464	11026	2828	8155	7394	7332	9091	2994	7242	4717	11785	2285	7979	12319	2557	5658	9393	5155
gene_1463	736	670	597	395	785	610	715	1001	758	921	730	1116	1110	553	1160	747	593	727	824
gene_1840	605	762	670	1021	960	1025	865	962	560	1225	612	1243	713	1060	1262	862	913	943	936
gene_1841	1947	1357	1488	934	1483	1730	1570	1516	1437	1797	1215	2300	1639	1690	1961	1238	1081	2006	1079
gene_1464	1502	1323	1368	1142	1248	1139	1046	1722	927	1278	1117	1585	651	1007	1107	1215	1419	1477	867
gene_1842	472	147	468	316	259	364	314	358	317	409	884	424	435	300	286	256	221	305	179
gene_1843	1824	1234	1579	740	1243	1471	1026	994	1314	1731	988	1675	862	1127	1644	969	1069	1149	1167
gene_1844	0	19	0	0	0	0	0	0	0	32	0	19	0	0	0	27	0	9	0
gene_1465	2953	2423	2887	2227	2282	2296	1872	2509	1598	2035	2221	2719	1737	2150	2676	3495	2567	2973	2421
gene_1845	722	1088	1443	678	1120	1286	912	1269	1012	1425	1145	1492	666	1076	1209	958	1292	1478	1027
gene_1846	1503	1029	1801	601	2162	2714	1652	1182	3296	1970	1055	2728	2130	1621	1817	1594	1376	1862	1848
gene_1466	225	420	499	317	547	559	551	282	476	787	459	775	322	541	572	323	191	562	247
gene_1847	0	146	204	127	239	206	184	185	193	223	77	344	0	86	156	65	226	200	156
gene_1467	1032	1760	1573	1099	1900	1784	1924	1528	2489	2163	1620	2890	1779	1773	2244	951	1315	2048	1527
gene_1848	427	1434	1640	322	1417	501	511	1841	740	1992	279	986	392	614	2126	450	457	686	832
gene_1849	1071	1530	1406	1714	1839	1650	1682	1599	1475	2128	1659	2006	2793	2001	2172	1604	2031	1640	1709
gene_1468	1092	1511	1542	1052	1482	1487	966	1100	1357	1299	1162	1543	293	670	1556	1305	1381	1125	1402
gene_1850	2475	1610	2220	1858	2167	1564	1533	2649	916	1752	1713	2082	697	1429	2030	2191	2030	1634	1859
gene_1469	1238	1736	1501	722	1905	2577	2390	1108	1734	2169	1093	3254	1258	1793	2309	920	1288	2375	1222
gene_1851	776	979	1026	224	1049	1377	1366	836	913	1146	802	1930	447	995	1066	638	927	1591	578
gene_1470	1410	1890	3879	1308	3298	2700	3364	3094	2521	3791	2377	4056	4173	4290	2113	2954	2153	3399	2453
gene_1473	116	108	216	240	279	109	202	222	187	218	148	256	170	372	174	227	108	212	187
gene_1472	0	0	0	0	0	0	7	0	0	2	0	7	0	0	0	0	6	0	0
gene_1474	0	0	0	0	0	0	0	0	0	0	0	5	0	0	10	0	0	0	0
gene_1471	177	64	88	13	133	39	91	183	134	180	44	68	231	48	67	41	16	61	14
gene_1852	413	2366	1767	0	1573	709	1747	2198	736	4358	1266	2610	1362	1264	964	1403	570	2221	622
gene_1853	0	145	191	82	100	75	116	45	138	221	217	184	432	187	117	118	69	125	122
gene_1854	2334	2348	3334	1371	4675	4504	5201	1462	5110	4719	3789	6328	9355	4242	5177	2541	2173	4127	3260
gene_1855	2923	9	1516	101	1289	86	7817	1833	8340	4016	6965	2509	2265	326	4899	2847	60	593	783
gene_1475	224	829	888	675	1025	925	657	773	1133	1016	620	1057	324	814	861	621	1002	835	729
gene_1476	829	579	1058	39	720	1420	553	502	854	985	647	1439	480	484	703	157	245	753	430
gene_1477	9	1	1	27	0	11	10	1	0	21	55	8	11	41	24	1	2	28	0
gene_1478	54	24	22	27	14	21	109	22	3	76	39	25	10	56	58	28	53	60	10
gene_1856	0	3	19	113	33	0	0	0	47	0	0	2	0	40	0	0	15	7	0
gene_1857	86	110	171	0	218	126	211	59	58	309	71	163	282	110	148	97	118	199	64
gene_1479	236	322	461	443	464	315	264	618	182	273	493	356	362	233	406	580	412	533	414
gene_1858	244	1351	834	136	1057	922	991	1043	1024	1540	566	1634	536	752	874	405	582	1255	413
gene_1480	1371	8361	4015	1978	6182	1796	2506	9588	1126	4284	1571	3845	866	6019	2874	3273	2619	5907	3026
gene_1859	400	325	366	540	331	567	336	395	218	400	376	480	298	399	336	447	397	475	387
gene_1481	541	260	338	570	438	292	287	342	239	334	430	471	406	312	312	585	422	449	333
gene_1860	282	345	478	639	501	460	528	456	388	353	437	491	290	306	537	473	480	461	620
gene_1482	0	6	0	59	16	0	5	21	0	7	0	41	100	27	32	20	13	15	5
gene_1861	0	0	0	0	0	12	21	0	0	0	0	4	0	0	0	0	0	0	0
gene_1483	0	7	0	0	8	0	0	0	0	0	0	7	0	0	22	13	0	0	0
gene_1862	150	31	115	0	77	0	362	135	392	271	159	109	309	61	134	99	0	102	23
gene_1484	44	65	39	138	104	36	62	90	170	131	58	68	70	46	164	35	82	70	37
gene_1863	716	329	358	281	572	421	418	429	397	633	407	488	332	603	782	413	450	544	532
gene_1864	906	1968	1618	148	1640	1834	2264	925	1956	2303	1068	3530	2115	1370	2520	612	1208	2451	850
gene_1865	105	367	498	106	451	553	596	193	546	571	478	1116	1197	410	442	503	180	486	395
gene_1866	269	252	239	299	227	168	270	171	277	152	146	193	200	341	180	296	238	279	195
gene_1867	1459	1372	1502	742	1239	1209	1403	1643	1395	1559	1006	1682	1144	1468	1148	1083	1077	1568	1161
gene_1868	1560	2366	2385	724	1895	2859	2351	2515	2644	2748	2233	3286	580	1765	1837	2056	2336	2535	1560
gene_1485	924	971	1467	1168	1089	1019	1080	1344	933	1191	899	1494	874	1097	1190	1232	984	1344	937
gene_1869	4279	3116	3407	3558	4635	3605	2899	3321	2497	4076	3107	4187	3481	3866	4567	2852	4214	4588	4769
gene_1486	629	823	825	863	1031	822	872	552	571	1033	835	1225	1075	749	1003	509	814	1016	760
gene_1870	176	68	91	80	102	153	118	227	313	93	168	192	295	130	99	52	15	87	85
gene_1487	80	64	7	0	52	0	112	0	63	40	30	70	94	30	16	9	0	44	26
gene_1489	147	260	145	238	330	129	287	264	723	287	272	319	520	172	240	207	264	294	322
gene_1488	1178	594	597	620	733	1017	404	634	478	631	679	691	832	476	856	712	1127	756	965
gene_1871	1874	2899	2637	2097	2864	2416	3089	3335	3772	3880	3582	3691	2624	3376	2799	2835	2805	3407	2323
gene_1490	1466	1127	1339	1033	1019	979	603	1408	917	682	1151	1243	471	703	1116	1828	1089	1295	969
gene_1491	503	547	758	410	600	611	703	338	683	820	473	975	745	590	1021	329	599	979	315
gene_1872	500	108	644	593	417	221	864	485	1250	808	2037	451	620	186	1155	259	208	460	616
gene_1873	3274	5323	6204	3158	7188	9243	8580	4174	8847	8877	7691	10661	7719	7621	7389	3508	5352	7456	5687
gene_1874	1561	1909	1410	757	2754	2598	2024	1118	2947	2949	1969	2866	2362	1807	2693	1067	1570	2395	1815
gene_1492	462	903	841	1056	726	685	411	927	357	523	631	751	623	740	613	995	635	977	681
gene_1493	509	1209	899	466	849	764	762	1305	762	1519	740	1147	801	658	776	747	646	861	748
gene_1875	459	1593	2130	880	1155	1784	1560	1504	1188	1690	1085	2624	513	1452	1561	1291	1628	1762	1072
gene_1876	340	209	189	231	227	115	159	314	207	263	205	235	240	197	163	213	145	186	351
gene_1494	0	19	29	50	41	43	44	0	0	19	0	12	0	0	0	14	0	34	0
gene_1495	924	924	1103	1349	891	1252	1064	2122	922	1112	996	1005	612	679	581	1241	1012	1131	763
gene_1496	260	907	959	153	901	1395	1292	524	1247	1821	896	1883	1376	848	1050	601	727	1298	685
gene_1877	0	329	269	37	224	679	424	102	377	436	220	967	326	189	312	281	130	348	191
gene_1497	528	8020	3784	1324	3944	1231	2477	8165	1183	6399	1297	2807	688	4363	3046	2079	1661	4938	2768
gene_1498	73	21	72	77	67	0	323	164	272	355	172	240	91	44	628	213	41	51	97
gene_1499	207	79	112	42	146	224	175	42	76	82	101	128	39	102	109	13	63	66	59
gene_1878	113	73	130	0	38	125	67	0	213	69	36	118	0	74	63	0	10	39	29
gene_1500	857	1665	2231	1047	2835	3139	2942	1281	2173	2636	2301	3859	1646	2117	2674	1293	1960	2047	1959
gene_1881	153	247	293	39	126	161	96	89	135	317	146	298	78	210	68	90	87	389	150
gene_1880	35	73	56	195	110	121	91	0	55	72	149	75	32	122	143	22	80	101	51
gene_1879	126	249	342	75	532	345	418	208	296	415	231	417	182	285	292	211	224	354	343
gene_1882	165	267	263	292	326	219	253	244	301	290	176	327	141	261	393	256	219	276	274
gene_1883	577	1084	932	871	1230	983	992	1439	852	976	691	1094	1101	750	1130	1040	1110	1132	685
gene_1501	450	490	322	323	364	512	546	429	682	442	438	618	645	385	608	483	325	507	423
gene_1884	481	272	187	221	525	349	380	205	732	416	325	364	1295	387	454	237	244	253	265
gene_1885	4612	5792	8326	4346	5772	6293	5326	6384	6436	7511	6415	7390	5480	4633	5952	7167	4768	6499	4703
gene_1502	4987	8391	9949	3048	6333	9000	6408	8858	8232	11030	6198	11615	6382	6953	5863	7186	6537	9486	4514
gene_1503	331	298	236	163	377	353	93	224	391	471	308	503	421	215	493	372	256	441	442
gene_1504	405	824	950	830	1073	998	1184	302	1527	897	1053	2192	1378	1466	1162	509	750	1066	935
gene_1886	1158	731	884	1046	879	615	489	781	879	448	867	768	1016	648	720	834	916	773	722
gene_1505	685	491	638	974	756	752	725	871	409	844	599	834	246	640	799	690	713	744	789
gene_1506	1746	1408	1974	1733	2011	1791	2009	1615	1346	2460	1645	2597	2435	2104	2016	1571	1718	1859	1822
gene_1887	1536	2999	3714	1077	3158	4049	4175	2599	4411	4230	2527	6076	6020	2986	4178	1903	2197	4535	1937
gene_1888	350	568	550	353	638	546	456	630	753	718	531	610	538	691	932	774	530	804	675
gene_1507	1142	1901	2380	1890	1967	2539	1650	1782	2206	2115	1804	2258	1138	1541	1775	2348	1862	2172	1789
gene_1508	14149	13539	14827	9400	12825	19687	6592	5694	26957	13174	9956	16318	25948	4894	16153	9972	15209	10220	14332
gene_1889	1240	1427	1810	827	2124	1756	1941	1364	1680	2168	1675	2221	1555	1568	1836	1236	1407	1928	1001
gene_1509	2232	1537	2391	3434	2427	1866	1920	3637	1268	2333	2626	2489	1672	3011	2830	2581	2809	3774	2192
gene_1890	1280	1258	1546	1868	2000	1848	1808	1501	950	1980	1662	1785	1447	1607	1697	1546	2025	1642	2340
gene_1510	500	451	430	232	506	506	508	646	303	601	457	737	0	536	638	340	565	645	455
gene_1891	264	57	83	59	95	31	36	105	0	32	135	75	185	111	88	50	70	73	99
gene_1892	567	333	367	551	477	494	297	367	158	441	604	371	623	453	397	575	431	415	492
gene_1893	5498	6585	7406	6212	5419	6199	4084	8880	5825	5969	5873	7696	3378	4440	5674	11617	6385	8025	5141
gene_1511	745	353	624	625	539	626	353	397	166	490	464	673	54	532	540	546	429	656	424
gene_1894	324	145	210	144	122	176	180	311	72	147	252	126	99	122	135	414	178	253	192
gene_1512	396	235	255	202	333	221	383	322	100	192	326	416	322	372	324	163	274	456	427
gene_1895	203	1181	1093	769	1307	1029	1055	762	1072	1363	1102	1567	1403	1282	1102	773	1388	1232	921
gene_1513	1639	1806	2228	1652	1809	1658	1285	1964	1337	1711	1386	1850	1807	1311	2494	2276	1794	1719	2132
gene_1514	344	1157	992	539	1228	1127	1426	797	1302	1523	919	1682	824	945	1304	577	1079	1484	797
gene_1515	793	1565	1054	819	1142	1549	1241	645	1656	1521	1097	1693	2696	1460	1177	502	1012	1018	1199
gene_1896	0	55	93	140	50	167	95	43	214	108	80	50	0	87	27	185	78	55	168
gene_1897	1404	1067	2407	2019	1921	1678	2174	2839	1006	1027	2082	1925	3076	1742	1842	1648	910	1473	1488
gene_1516	385	353	611	374	624	354	490	387	555	914	666	809	581	658	685	183	448	552	542
gene_1898	0	71	4	92	93	59	12	39	0	120	42	54	0	91	71	95	71	61	126
gene_1900	556	428	747	162	459	1003	338	539	948	1335	626	925	406	213	555	1685	403	679	779
gene_1899	282073	189539	317083	204467	196389	222656	120476	204636	162260	197512	167507	184761	194996	101138	227469	241493	207518	200424	255029
gene_1901	1234	1086	1523	602	768	898	573	1012	1556	2133	518	1043	327	837	1168	1262	1054	1137	1493
gene_1517	1523	1103	1409	1462	1156	1653	593	391	1731	1492	749	1736	3521	560	997	894	860	1106	2397
gene_1518	2325	6068	13619	514	8206	3318	5976	2043	1143	28032	1954	7345	3698	3052	2929	4379	691	2817	1106
gene_1902	0	22	43	35	12	0	21	0	0	50	7	24	0	0	0	11	8	12	10
gene_1903	0	3	0	0	10	0	24	0	0	11	0	3	0	16	0	3	0	3	0
gene_1519	0	0	0	0	0	0	0	0	0	0	0	6	0	0	0	0	0	0	0
gene_1520	882	82	129	84	489	69	127	548	370	410	1733	118	720	85	71	685	0	121	100
gene_1904	609	510	848	937	1270	1034	550	578	781	680	747	1014	1333	742	751	595	799	946	1153
gene_1521	537	522	503	622	436	361	375	428	660	514	452	589	151	462	460	634	443	475	602
gene_1905	1716	1441	2178	1766	1622	1558	1533	2220	963	1351	1390	1870	871	1565	1442	1963	1466	1976	1437
gene_1522	0	50	97	0	17	20	77	0	155	38	14	39	0	52	4	0	24	29	37
gene_1523	0	132	138	0	82	178	141	54	280	241	57	315	468	110	233	49	53	137	55
gene_1524	2074	1896	1526	1964	2702	2654	2505	1428	3886	3679	2240	3014	3894	2503	2990	1691	2044	2618	2697
gene_1525	49	67	44	135	185	61	79	202	206	95	117	73	267	121	129	79	100	66	180
gene_1906	351	325	672	50	611	1495	925	136	832	758	544	998	322	467	715	265	225	725	235
gene_1907	1538	1135	1519	865	1201	1282	855	1638	751	1304	1162	1258	234	1204	1245	1790	1335	1456	1302
gene_1526	286	919	950	455	1030	1563	1441	599	1655	1727	532	1730	1548	703	1302	521	598	1106	951
gene_1527	1313	1637	2224	899	2096	2016	1675	1618	1348	2426	1692	2252	1877	1815	1807	1950	1641	1723	1284
gene_1528	2422	1217	1899	2439	2104	1697	2203	2046	1985	1904	1806	1667	2164	1869	1788	1818	1624	1799	1718
gene_1908	211	148	150	63	195	237	340	237	242	222	32	245	405	53	210	51	179	149	201
gene_1530	725	1654	2248	619	1914	1725	2213	1379	959	1701	1222	2043	1205	1127	1464	1555	1335	1576	1164
gene_1531	2843	1414	2432	1880	1229	1549	1157	2602	1254	215	1557	1634	772	1049	1452	3030	1875	1803	1446
gene_1529	319	143	305	187	82	151	137	220	206	150	101	154	142	80	155	296	230	131	126
gene_1532	1949	1754	1510	2452	1721	1282	1099	2104	1236	1787	1372	1879	459	1516	1536	1564	1646	2160	1504
gene_1909	2460	2872	2611	2360	2812	2296	2034	2895	2293	2455	2334	2744	1241	2326	2624	3865	2697	3072	2289
gene_1910	31267	24755	35216	13909	25971	27229	19620	21072	18369	29681	18333	23092	26143	11354	24084	20128	20645	18816	20662
gene_1533	2180	2149	1945	1945	2751	3121	2604	1735	2030	3159	1890	3234	3519	2374	2606	1952	2098	2559	2676
gene_1534	986	969	997	1526	897	836	887	1885	791	922	969	1108	1440	939	1098	1812	1120	1270	1021
gene_1912	1506	1710	2108	1777	1791	1391	1854	1702	2022	1894	1840	2050	852	1288	2229	2447	2132	1925	2034
gene_1911	424	1342	1518	549	1320	858	822	1009	683	1996	1171	1856	1068	704	1161	1019	635	1183	771
gene_1535	1065	1903	1614	488	2389	2250	2410	910	2597	2697	1712	3782	1824	1667	2750	674	1598	2498	1401
gene_1913	774	454	280	1331	731	377	606	353	491	533	403	566	493	636	1109	444	762	498	792
gene_1915	1392	1710	1427	1291	2539	1978	1950	1531	1367	2190	1270	2439	1277	1870	2601	1194	1643	2230	1833
gene_1536	564	454	789	827	553	500	282	685	637	543	559	489	107	331	574	658	655	590	618
gene_1914	1977	2603	3120	829	2415	2156	2119	1935	1299	3684	1908	4049	4585	1998	2762	1722	1609	3334	1595
gene_1537	769	907	1330	655	1441	1295	1388	1064	1272	1580	983	1882	901	1423	1656	1123	1032	1547	1236
gene_1916	1310	1434	1094	909	1243	922	1162	1090	890	1458	1377	1684	627	933	1338	1299	966	1422	977
gene_1917	0	0	0	0	0	0	0	0	0	5	0	1	0	0	0	0	0	0	0
gene_1918	0	0	0	0	3	0	0	0	0	0	0	0	0	0	0	0	0	0	0
gene_1919	847	786	1134	1061	911	729	1025	901	949	1010	877	1024	304	692	1022	1149	722	803	776
gene_1538	2044	2156	2727	2073	2434	1994	2218	2892	1995	2724	2234	3200	1807	2657	2552	2356	2344	3631	2018
gene_1920	355	579	721	223	790	805	612	436	1316	1390	830	1323	1767	501	823	450	588	931	986
gene_1921	153	112	121	50	111	0	204	452	910	328	455	40	0	83	130	169	64	229	152
gene_1922	2109	1530	1892	1795	2141	1810	1772	1476	1166	1763	1308	2040	1356	1461	1818	1820	1975	1845	1881
gene_1539	5829	4110	5406	3991	4886	3798	2957	4725	3872	3885	3660	4324	3507	2965	4267	4194	3964	4031	4144
gene_1923	411	925	1321	1050	1162	1144	993	1007	1092	1069	813	1494	680	1084	1085	860	1083	1263	893
gene_1540	267	505	549	267	462	381	359	811	385	378	335	385	199	333	368	465	277	387	291
gene_1924	411	335	360	6	524	466	488	173	567	864	322	696	574	353	545	727	303	313	249
gene_1925	481	700	1140	812	724	825	602	775	455	1009	853	1205	510	715	823	824	982	1214	667
gene_1926	205	57	65	200	15	19	64	0	95	22	64	72	0	0	85	0	39	34	74
gene_1927	234	269	275	502	366	296	409	447	267	486	260	434	0	242	483	203	441	509	344
gene_1541	0	207	165	261	276	410	272	203	231	354	195	526	0	283	325	148	206	282	226
gene_1928	0	267	286	45	165	392	501	256	312	607	181	1003	190	180	361	51	132	614	117
gene_1542	0	0	0	0	0	10	7	38	0	0	0	6	0	0	0	0	0	0	0
gene_1929	731	1060	1126	515	1001	1282	1133	744	1182	1643	806	1564	1467	898	1248	919	1188	1075	902
gene_1543	0	0	0	0	0	0	0	0	0	0	0	0	0	0	0	0	0	0	0
gene_1930	1714	2737	3574	2212	2825	3070	2235	2904	2032	3328	3150	3667	1496	3061	2557	3379	2834	2998	2205
gene_1544	1135	647	1109	1090	874	729	755	766	231	662	830	1022	741	733	730	949	829	766	806
gene_1931	2502	3732	3608	779	3877	4908	5125	1604	5514	4832	3220	7877	5457	3146	4312	1677	2655	5062	2685
gene_1545	0	0	0	0	0	0	0	0	0	0	0	0	0	0	0	0	0	0	0
gene_1546	2207	3364	3438	921	3204	3881	3334	2365	2537	4267	2650	4563	3565	2670	4138	1705	2592	3606	2253
gene_1932	1561	1414	1653	1493	1932	1684	1287	1512	1862	1548	1332	1645	1085	1549	1833	1762	1832	1465	1892
gene_1547	623	436	650	563	739	729	563	334	733	419	594	765	1170	618	506	536	533	706	763
gene_1548	1698	1445	1923	1920	2380	2139	1754	1311	2338	2198	1749	2119	2094	1393	1521	2048	2318	2223	2605
gene_1933	78	158	123	138	186	173	98	34	201	206	114	138	0	305	198	100	198	183	189
gene_1550	186	381	427	228	454	319	429	825	328	355	398	381	233	253	473	252	284	441	253
gene_1549	412	318	285	216	416	180	318	193	290	345	229	503	612	412	358	234	404	350	492
gene_1934	452	877	1055	648	907	979	581	929	870	1053	699	1077	1347	837	1011	720	1191	1163	899
gene_1551	0	56	47	0	26	50	51	0	113	39	0	58	0	27	43	11	42	22	0
gene_1552	0	11	4	0	4	17	20	84	0	1	1	0	0	2	96	0	1	1	2
gene_1553	0	0	0	0	0	0	0	0	0	0	0	5	0	0	0	0	0	0	29
gene_1554	0	0	0	0	0	0	16	0	0	0	2	0	0	0	0	0	0	3	0
gene_1555	0	0	0	0	0	0	0	0	0	0	0	4	0	0	0	0	0	0	0
gene_1556	0	0	0	0	4	0	0	0	0	0	0	0	0	0	0	0	0	9	0
gene_1557	0	0	0	0	0	0	0	0	0	0	18	0	0	0	0	0	0	0	0
gene_1558	0	28	55	0	35	29	24	0	0	21	7	10	249	21	14	44	13	37	5
gene_1935	901	1076	1428	1959	1386	1165	883	1948	1033	1235	1321	1609	378	1329	1478	1337	1535	1474	1276
gene_1559	682	797	848	307	495	889	692	743	1002	865	539	1318	1090	876	665	363	506	1165	388
gene_1560	0	33	28	0	21	76	14	0	0	7	40	76	285	51	11	21	30	18	13
gene_1561	252	398	408	120	341	422	761	314	969	678	381	747	456	359	386	245	330	467	246
gene_1562	0	0	0	0	6	0	0	0	0	0	0	0	0	0	0	0	0	0	0
gene_1563	0	24	51	0	62	45	79	58	28	71	93	108	167	114	22	23	18	82	13
gene_1565	146	150	229	108	254	160	269	170	250	329	241	487	244	506	246	68	88	355	152
gene_1566	0	0	0	0	0	0	0	0	0	0	0	0	0	0	0	0	0	0	0
gene_1936	0	0	0	0	0	0	0	0	0	0	0	0	0	0	0	0	0	0	0
gene_1564	151	134	174	121	139	256	199	18	68	174	144	176	96	178	233	66	131	161	127
gene_1567	1039	1127	948	985	1014	1407	886	790	970	1055	766	1346	1066	1097	1276	721	1149	1324	1296
gene_1937	617	371	367	416	573	377	417	536	376	429	384	583	810	561	619	489	700	621	494
gene_1938	70	51	0	12	51	48	9	0	0	97	66	22	0	20	0	23	38	19	9
gene_1568	2252	1728	1781	2047	2684	2043	1641	1374	1689	2135	2019	2240	2575	2363	2384	1719	2233	2339	3193
gene_1569	455	505	546	242	500	638	466	790	436	923	487	713	677	328	875	257	424	713	383
gene_1939	1217	832	1517	379	1366	1507	1436	541	1693	1671	1064	1757	3175	875	1503	931	953	1080	1131
gene_1940	0	0	0	0	0	0	0	0	0	0	0	0	0	0	0	0	0	0	0
gene_1570	722	796	1098	693	1024	1348	1342	309	1524	1441	1087	1226	755	1486	1587	481	988	879	1221
gene_1941	0	14	21	0	6	28	33	69	0	42	0	16	0	0	15	0	5	4	0
gene_1571	1317	1663	1724	1148	1733	1267	1431	2637	1129	1729	1114	1817	761	1139	2111	1303	1353	1730	1476
gene_1942	375	348	333	257	366	311	378	272	315	337	242	483	707	234	355	212	206	383	271
gene_1572	1723	1065	1142	1229	1549	1714	1691	1166	1626	2028	1437	2088	2195	1399	1912	990	1183	1935	1317
gene_1943	0	0	7	0	15	0	0	0	46	5	0	7	0	15	0	12	41	6	0
gene_1574	50	6	10	0	22	0	0	0	0	12	0	2	0	22	0	0	0	0	0
gene_1573	0	0	10	0	27	16	10	33	0	6	0	23	101	0	4	0	0	0	13
gene_1944	338	334	255	262	348	322	204	337	241	396	374	487	255	354	317	356	369	265	201
gene_1945	13502	10255	15584	8797	11905	11703	13680	15241	9305	12364	14775	13651	7103	9497	10738	20209	10701	12355	9249
gene_1946	221	282	525	67	216	540	269	129	210	439	151	407	73	205	350	248	297	438	225
gene_1576	825	1352	1676	780	1698	1752	1602	1438	1281	1577	1570	1676	1357	1267	1781	1252	1510	1776	1070
gene_1575	3165	5022	4128	2210	2994	2788	1630	4336	3591	3860	2530	3719	3089	3208	2812	3596	2686	3807	2513
gene_1947	420	106	13	36	66	151	66	65	0	68	63	145	68	47	61	84	10	49	99
gene_1579	236	73	28	84	86	128	38	20	91	18	65	90	190	21	69	0	15	20	109
gene_1578	205	21	61	0	0	0	23	58	67	236	193	38	168	84	14	299	0	10	56
gene_1577	4901	497	652	355	968	68	223	1306	2334	1330	3710	428	378	197	916	931	96	298	199
gene_1580	0	0	0	0	0	0	0	0	0	0	0	0	0	0	0	0	0	0	0
gene_1581	1942	82	292	321	455	13	126	815	1885	643	1766	308	480	152	870	1121	66	207	273
gene_1582	369	264	352	476	401	303	236	318	252	294	210	339	82	220	265	479	403	280	258
gene_1948	667	528	766	241	779	685	764	333	682	915	416	732	1532	300	881	332	508	587	339
gene_1583	0	0	0	0	0	0	0	0	0	0	0	4	0	0	0	0	0	0	0
gene_1949	2071	1327	1365	1302	1265	1458	1374	1276	1221	1841	1483	1686	2356	1299	1787	1231	1592	1776	1578
gene_1950	673	889	1043	392	942	1474	1406	387	967	1503	975	1958	1828	1153	793	522	947	1153	761
gene_1584	509	694	836	753	581	492	481	662	711	586	602	757	727	321	421	735	902	530	528
gene_1951	2119	2701	3205	1374	2431	3287	2455	2235	2234	3243	1947	4241	2657	3028	3126	1802	2382	3511	1763
gene_1952	361	1253	934	221	932	1223	970	367	1208	1284	490	1315	1558	931	881	415	589	1137	358
gene_1953	0	0	0	0	0	0	0	0	0	0	0	0	0	0	0	0	0	0	0
gene_1954	0	0	0	0	0	0	9	0	0	0	0	0	0	0	0	0	0	0	0
gene_1955	0	0	0	0	0	0	0	0	0	0	0	0	0	0	0	0	0	0	0
gene_1585	0	12	15	30	20	23	30	0	67	18	0	27	0	10	28	6	12	38	33
gene_1956	0	0	0	0	0	0	0	0	0	0	0	10	0	0	0	0	0	0	0
gene_1586	0	3	0	0	0	0	0	0	0	0	0	0	0	0	1	0	0	0	3
gene_1587	0	3	0	0	13	0	0	0	0	0	0	0	0	0	0	0	0	0	0
gene_1588	817	948	1020	243	864	898	1145	694	196	1344	524	1638	999	725	1560	271	554	1292	533
gene_1957	0	1	11	0	7	0	42	28	0	7	8	18	0	24	26	0	0	9	2
gene_1589	1456	1595	1976	1050	1645	1756	1446	1507	1756	2056	1226	2181	790	1541	1980	1577	1549	1839	1695
gene_1590	0	68	59	106	83	64	40	84	75	67	17	59	228	96	56	52	19	95	65
gene_1958	181	317	742	267	420	445	351	851	161	368	340	423	68	295	277	531	451	520	365
gene_1591	0	8	0	0	0	0	0	0	0	0	0	0	0	0	0	0	0	0	0
gene_1593	0	1	0	21	0	10	9	0	33	0	0	0	0	0	9	6	0	0	0
gene_1592	0	17	6	23	0	0	10	46	0	51	11	19	0	26	25	10	0	16	23
gene_1959	0	13	35	41	46	14	173	156	429	412	107	207	282	50	466	102	0	20	72
gene_1594	123	39	68	23	101	223	74	45	0	198	129	178	94	158	58	120	3	117	94
gene_1960	114	637	842	342	905	884	951	325	996	1058	472	1131	1029	598	1073	353	585	839	487
gene_1961	874	699	683	592	679	742	592	603	194	810	920	632	1165	531	873	767	664	614	719
gene_1595	139	30	123	86	53	49	139	27	276	78	136	70	102	74	106	180	94	145	81
gene_1962	0	22	38	0	10	21	31	0	0	14	0	27	0	0	13	0	0	0	7
gene_1963	86	484	434	65	236	40	1282	1552	97	1060	176	702	437	261	603	504	75	560	148
gene_1964	39	6	0	0	10	0	43	0	0	0	14	11	0	36	39	0	11	21	13
gene_1596	1052	1700	1322	979	1693	1508	1614	2182	1496	2112	954	2118	684	1809	1972	910	1333	2234	1173
gene_1597	584	540	636	247	523	473	625	187	441	1034	396	835	507	297	515	358	245	518	365
gene_1965	875	968	1097	735	1422	1040	1228	910	1180	1457	1260	1309	1262	1166	1004	940	1113	1292	1032
gene_1598	596	367	545	709	526	576	382	606	159	394	526	506	416	250	546	577	558	436	339
gene_1966	0	15	41	48	16	21	0	29	0	4	16	29	0	14	0	8	16	36	0
gene_1599	371	275	348	172	451	487	625	328	406	355	306	643	416	514	349	271	352	493	225
gene_1600	0	74	42	0	52	131	91	39	67	79	72	84	31	73	57	8	69	78	26
gene_1967	45	51	99	105	139	104	81	84	0	102	135	124	0	67	47	93	42	82	75
gene_1601	0	0	0	0	0	0	0	0	0	0	0	0	0	0	0	0	0	0	0
gene_1968	52	33	78	0	18	52	91	0	76	99	25	35	0	0	63	0	6	20	79
gene_1602	0	0	0	0	0	0	0	0	0	0	0	0	0	0	0	0	0	0	0
gene_1969	0	0	0	0	0	0	0	0	65	9	9	21	0	14	0	0	0	0	0
gene_1970	0	0	0	0	0	0	7	0	0	0	0	0	0	15	0	0	0	0	0
gene_1971	0	44	62	0	36	63	70	40	134	100	34	162	304	61	86	31	0	94	5
gene_1603	103	249	309	32	371	508	445	53	277	472	513	804	671	198	223	147	306	482	184
gene_1972	479	758	1057	828	816	788	682	1047	656	1028	819	1031	540	799	841	1287	636	1006	650
gene_1973	4189	9386	10669	4245	8668	8987	8199	9922	6064	10816	6919	11904	5360	7098	8380	7274	6906	8962	5401
gene_1974	0	12	0	0	26	0	3	0	0	52	0	52	0	0	15	101	0	29	30
gene_1975	808	781	1124	1153	863	960	889	1120	1089	785	987	1231	589	694	770	991	838	1030	665
gene_1976	166	303	181	137	142	240	336	104	254	229	124	581	184	250	279	38	118	330	75
gene_1977	0	0	0	0	0	0	0	0	0	0	0	0	0	0	0	0	0	0	0
gene_1978	0	0	30	0	0	27	0	0	35	0	9	7	0	0	22	33	9	7	4
gene_1979	0	0	0	0	0	0	0	0	0	0	0	0	0	0	0	0	0	0	0
gene_1980	2434	4008	3763	2456	5110	4044	4564	2326	3941	5366	3260	6303	3067	4331	5260	2688	3343	4554	3605
gene_1604	145	123	88	18	58	33	182	94	0	94	62	132	0	47	127	72	43	135	129
gene_1981	30	61	35	23	61	0	15	162	64	10	18	52	0	38	35	8	39	18	37
gene_1982	0	5	26	0	18	0	26	14	46	13	0	32	42	0	37	0	11	11	17
gene_1605	542	1885	1123	999	1619	1587	1514	1079	1952	1850	783	1808	1963	1327	1692	1408	1207	1821	1765
gene_1983	0	0	0	0	0	0	0	0	0	14	0	1	0	0	0	0	0	0	0
gene_1984	0	0	0	0	23	0	5	0	0	0	0	0	0	0	0	35	0	9	16
gene_1606	74	279	322	64	446	446	362	62	840	516	304	715	1333	289	401	131	289	383	228
gene_1607	2072	111	885	2	236	24	105	3972	814	2638	564	1651	0	185	321	757	73	121	130
gene_1608	2904	90	660	0	195	34	200	1565	336	7	0	0	77	91	129	478	32	32	51
gene_1985	0	13	3	0	9	0	5	0	82	32	45	29	0	11	0	24	14	14	0
gene_1609	0	0	0	1	0	0	0	0	0	0	0	0	0	0	0	0	0	8	0
gene_1986	124	123	239	102	264	312	124	243	105	221	206	173	433	126	226	220	223	206	212
gene_1610	1278	782	991	1031	776	626	825	1044	294	876	732	1002	491	685	1071	1224	969	966	749
gene_1987	540	1234	1271	782	1601	757	1710	1826	544	2736	1006	2707	1520	1249	1322	1025	920	963	1015
gene_1988	861	1318	1638	1481	1481	1154	1335	1419	989	1570	1061	1779	1112	1358	1532	1733	1446	2001	1488
gene_1611	633	721	935	660	833	952	472	1036	769	768	664	955	468	436	801	906	949	930	803
gene_1989	0	42	0	0	0	8	0	0	35	6	19	9	114	0	19	0	0	6	0
gene_1990	0	9	0	0	0	9	0	0	0	0	57	2	77	0	0	0	0	0	1
gene_1991	149	310	241	168	518	341	287	238	679	468	266	598	232	351	560	279	409	348	490
gene_1992	89	0	46	0	41	91	28	8	32	25	6	55	146	70	31	22	18	16	49
gene_1612	0	22	6	0	2	64	42	0	0	27	65	33	262	12	22	33	0	0	19
gene_1993	0	0	0	0	0	0	0	55	0	0	0	0	0	0	0	0	0	0	0
gene_1994	1705	1562	2063	1238	1729	2134	1989	2375	1861	2184	1903	2724	1946	2191	2056	1791	2198	2451	1539
gene_1613	2230	1637	1620	2553	2244	1992	1629	1517	1423	1873	1760	2393	2652	1507	1892	2209	1887	2173	2571
gene_1995	1460	2353	1835	2265	3317	3084	2420	1500	2834	3617	1790	4231	3531	2428	3954	1189	2235	3127	2891
gene_1614	0	0	10	0	4	50	13	0	0	0	0	7	0	0	0	0	8	0	20
gene_1615	0	16	19	0	22	0	36	26	0	40	103	4	0	31	13	15	0	4	20
gene_1616	380	488	528	208	484	653	774	235	917	734	477	1027	1669	313	541	254	250	607	421
gene_1996	132	64	18	91	98	0	49	0	38	65	83	70	363	133	4	71	35	67	71
gene_1617	396	728	1114	366	1241	1048	738	1183	789	1360	1088	1130	253	732	621	1021	676	1392	867
gene_1618	273	595	499	266	374	737	544	550	587	553	419	691	433	623	578	192	328	561	284
gene_1619	35	131	106	0	140	152	192	172	37	614	185	639	0	180	136	162	36	99	85
gene_1997	230	14	45	41	31	0	78	61	31	37	10	33	0	0	16	11	16	27	18
gene_1620	2643	11317	9913	3521	9542	1900	13739	19311	2076	11282	4055	10195	2282	7836	4951	7042	4639	11935	4661
gene_1621	495	331	493	507	446	489	359	683	308	560	510	520	97	515	526	601	558	551	468
gene_1998	1296	1508	2031	1551	1831	1686	1364	2081	2053	1564	1417	1973	938	1510	1676	1863	1701	2281	1609
gene_1622	48	58	59	46	32	24	24	94	0	14	49	50	0	27	0	43	85	49	0
gene_1999	0	193	214	0	202	245	653	70	395	422	189	613	164	201	455	14	57	231	99
gene_1623	330	304	567	625	484	390	344	704	174	422	509	422	205	266	358	639	357	567	491
gene_2000	725	902	1016	974	1089	888	916	461	457	919	664	1209	1110	1018	1308	500	1045	985	800
gene_2001	394	648	710	404	440	457	467	694	401	808	447	709	1129	622	562	617	618	749	617
gene_1625	886	2415	2137	830	2045	2451	2200	2451	2076	2613	1866	2987	2752	1942	2286	1967	1659	2675	1230
gene_1624	109	297	351	136	310	383	286	274	436	336	257	549	306	208	255	179	254	454	158
gene_2002	112	181	255	87	310	417	160	330	250	329	203	359	534	246	308	209	278	304	278
gene_1626	133	14	95	58	24	43	69	88	134	188	25	60	0	40	115	54	37	94	140
gene_1627	146	236	240	116	278	233	183	392	400	82	225	267	0	188	152	353	234	301	216
gene_1628	816	664	699	1251	809	513	559	627	513	661	850	700	711	596	596	776	739	645	713
gene_2003	1217	1273	1315	469	1360	1478	1020	1621	662	1666	907	1447	546	1082	1695	886	762	1477	1125
gene_1629	1070	1408	1407	953	1336	1680	1352	1128	1380	1842	1516	1939	547	1405	1553	958	1500	1700	1102
gene_1630	1721	1040	1400	798	1130	1153	1317	1256	751	1353	693	1277	1767	893	1374	1067	803	783	1097
gene_2004	4897	3951	5216	2166	4988	5043	3745	3884	3889	4714	3623	5028	3325	3011	5338	3711	4044	4004	4216
gene_1631	152	206	251	455	152	179	133	149	135	255	240	160	441	322	267	188	224	241	322
gene_2005	2844	3823	4816	1664	4800	4951	3399	3127	4834	6022	3819	6123	9688	3036	4609	3371	3240	4206	3692
gene_1632	2118	3541	3135	1518	3139	4033	3755	3220	2514	3413	2745	5208	3352	3434	3052	2199	2743	4463	2040
gene_1633	898	1096	1216	539	968	1276	1160	1239	870	1567	976	1971	1897	916	1285	923	714	1437	741
gene_2006	951	439	669	518	489	320	367	362	622	574	438	550	743	465	481	502	314	522	603
gene_1634	2557	2806	3184	2406	3271	3590	2703	3348	3336	3517	2950	4311	2254	2840	3318	3698	3725	3785	3036
gene_2007	2120	330	1008	62	115	290	494	475	1197	374	1259	482	318	133	403	329	150	204	322
gene_2008	2430	327	2081	0	701	169	18096	4451	3313	19135	1337	6957	2226	454	513	640	80	138	810
gene_2009	0	0	0	0	0	0	0	0	0	0	0	0	0	0	0	0	0	0	0
gene_2010	0	6	0	0	0	0	4	0	0	12	22	4	0	0	10	0	14	18	0
gene_2011	0	8	0	0	0	18	23	0	23	22	8	76	0	0	5	0	3	5	0
gene_2012	157	234	378	82	427	627	409	242	376	525	308	798	1539	231	509	59	156	461	116
gene_1635	1731	1892	2428	2256	2364	2304	1893	1915	1644	2502	1880	2761	3460	2344	2442	1679	2138	2271	2329
gene_2013	1025	864	1489	222	1087	1594	1179	763	1273	1590	981	1882	2418	899	1220	802	957	1267	913
gene_1636	1004	1396	1646	1202	1678	1808	1852	874	1958	2343	2070	2969	2227	2237	2185	1012	1249	1757	1412
gene_1637	1549	2576	3197	985	2209	2289	2961	1562	1504	4131	1734	7886	2132	3710	3918	1002	1361	4137	936
gene_1638	683	861	1288	676	862	1013	732	830	643	959	798	1093	273	802	760	801	1140	1147	915
gene_1639	0	0	0	0	0	0	0	0	0	0	0	0	0	0	0	0	0	0	0
gene_2014	273	70	106	209	28	51	60	91	106	121	123	96	0	57	132	63	80	92	83
gene_1640	15	1	0	0	0	0	0	0	0	0	0	1	0	7	0	0	4	0	1
gene_1641	0	0	0	0	0	0	4	0	0	0	0	0	0	0	0	1	0	0	0
gene_1643	0	0	0	0	0	0	0	0	0	0	0	0	0	0	0	0	0	0	0
gene_1642	0	0	0	0	1	0	0	0	0	51	0	97	0	0	0	0	0	0	0
gene_2015	0	15	0	0	15	0	19	60	46	65	76	32	71	101	7	28	29	2	0
gene_2016	0	0	0	0	0	0	0	0	0	0	0	0	0	0	0	0	0	0	0
gene_2017	0	0	0	0	0	0	0	0	0	0	0	0	0	0	0	0	0	0	0
gene_1644	0	0	0	0	0	0	0	0	0	18	0	0	0	0	0	0	0	0	0
gene_1645	0	0	0	0	0	0	0	0	0	0	0	0	0	0	0	0	0	0	0
gene_2018	0	0	0	0	0	0	0	0	0	0	0	0	0	0	0	0	0	0	0
gene_1646	165	64	65	149	103	64	47	0	179	34	66	52	297	36	106	28	8	10	89
gene_2019	226	128	366	939	232	78	277	329	383	291	350	247	0	146	359	220	269	442	274
gene_2020	977	1233	1285	1605	1146	960	708	1761	1069	980	1253	1120	242	879	1132	1742	1034	1442	1233
gene_1647	0	0	0	0	0	8	0	0	0	0	0	4	0	0	0	0	0	0	0
gene_1648	124	9	10	0	0	0	18	70	0	19	139	12	0	0	24	0	0	0	0
gene_2022	0	12	54	0	15	0	26	59	0	511	20	400	173	0	115	90	0	7	0
gene_2024	0	0	0	0	0	0	0	0	0	0	0	0	0	0	0	0	0	0	0
gene_2023	0	6	14	0	0	0	0	0	0	5	11	2	0	0	31	0	0	0	0
gene_2021	3	18	0	3	3	0	4	0	3	0	0	7	0	6	3	11	3	0	13
gene_1649	0	40	0	0	0	0	0	36	91	0	0	0	0	0	112	0	54	0	0
gene_2025	0	0	0	0	0	0	0	0	0	0	0	0	0	0	0	0	0	0	0
gene_2026	0	0	11	0	0	0	0	0	0	0	0	0	0	0	0	0	0	0	0
gene_1650	0	0	0	0	0	0	0	0	0	0	6	0	0	0	0	0	0	0	0
gene_1651	0	15	36	0	0	0	0	0	71	31	0	2	0	0	0	17	39	3	9
gene_2027	0	0	0	0	0	0	0	32	0	10	0	14	0	0	0	0	1	0	0
gene_1652	1750	2211	2666	2412	2485	2574	2120	3241	1536	2349	2425	2819	1576	2335	2491	2702	2339	2748	2028
gene_2028	1356	1742	1775	1798	2388	2456	2086	1583	2744	2824	1897	3186	3049	2498	2778	1831	2150	2777	2241
gene_1653	599	567	740	839	576	355	427	704	432	500	861	683	106	566	559	844	559	744	527
gene_2029	1063	868	1040	1223	1189	892	692	1367	1076	1221	867	1173	1174	1008	976	1119	1123	1627	837
gene_1654	619	754	962	848	813	808	748	1204	910	897	691	904	384	1090	793	1032	1167	1017	866
gene_2030	925	1192	1356	1460	1004	875	707	1035	929	1026	961	1312	700	889	824	1437	1012	1089	1151
gene_1655	1509	2492	3033	736	2354	2611	2203	2577	2253	2971	2147	4143	1715	2331	2571	3111	2008	2977	1432
gene_1656	0	0	0	0	0	0	0	0	0	0	0	0	0	0	0	0	0	7	0
gene_2031	314	346	499	38	347	364	601	82	495	828	188	896	333	204	563	70	276	593	246
gene_1657	164	778	1060	378	835	1096	1047	333	763	1058	786	1452	1001	811	746	443	690	854	476
gene_1658	5323	3699	7542	2822	4217	5155	5985	3783	4921	4391	3650	5937	11329	3054	5363	2350	3077	3752	3489
gene_2032	0	4	40	30	0	18	45	44	0	10	2	3	149	0	35	0	7	20	0
gene_2033	3895	8265	9826	653	7120	14484	16616	2354	17034	10481	7095	21996	17139	6288	8110	2185	3088	8722	3050
gene_2034	0	0	0	0	0	0	0	25	0	43	34	0	0	0	15	11	0	0	0
gene_2035	0	0	0	0	0	0	0	0	0	0	0	0	0	0	0	0	0	0	0
gene_2037	0	0	0	0	0	0	0	0	0	14	5	0	0	0	0	0	0	0	0
gene_2038	0	0	0	0	0	0	0	0	0	0	0	0	0	0	0	0	0	0	0
gene_2036	0	0	0	0	0	0	0	0	0	44	12	0	0	0	11	0	0	0	0
gene_1659	0	0	8	0	10	0	0	34	0	30	19	2	0	0	17	17	0	0	0
gene_1660	0	0	0	0	1	0	0	0	0	0	0	1	0	0	0	0	0	0	0
gene_1661	0	0	0	0	9	0	0	0	0	63	0	0	0	0	0	0	0	0	0
gene_2039	0	0	22	0	0	0	0	0	0	18	31	2	0	4	0	7	3	7	1
gene_2040	0	0	0	0	16	0	6	103	0	7	0	27	0	0	0	20	0	30	16
gene_2041	0	117	104	92	100	61	74	138	48	148	143	79	0	83	43	89	23	109	30
gene_2042	2269	2548	3323	965	2702	3447	1724	1316	3130	4060	1591	4296	4818	1355	3341	1320	1511	2340	1859
gene_2043	117	62	123	14	94	90	101	150	241	184	52	92	677	45	161	94	21	14	51
gene_2044	1156	682	820	718	538	728	415	775	495	395	746	674	637	582	853	927	736	683	748
gene_1662	1249	1360	1608	379	1315	1339	1417	1520	813	1721	974	1885	1386	1213	1208	827	1007	1922	651
gene_2045	0	0	0	0	0	0	0	0	0	0	0	0	0	0	0	0	0	0	0
gene_2046	0	0	18	0	1	0	0	0	0	5	0	0	0	6	0	0	0	0	0
gene_2047	0	4	0	0	0	0	0	0	0	0	0	0	0	0	0	0	0	1	1
gene_2048	843	1374	1433	789	1295	1917	1044	1202	1296	1924	1566	1978	1816	1653	1411	1093	1263	1708	1035
gene_2049	478	450	346	647	440	407	393	557	474	468	351	433	245	565	467	348	303	509	490
gene_2050	191	111	174	61	235	100	82	141	147	195	186	79	374	150	168	90	101	172	118
gene_2051	2404	1791	2338	2533	1911	1959	1253	2917	2165	1582	1965	1963	777	1369	2172	2868	2243	1916	1960
gene_1663	1392	1175	1107	973	2178	1838	1602	729	2076	1717	1418	2615	3204	2311	1384	983	1577	1709	1973
gene_2052	0	1	0	0	0	27	0	0	0	0	0	0	0	11	13	29	0	0	5
gene_2053	3485	4717	4216	5675	6484	5949	6209	2710	8466	6001	5531	7466	7778	6943	8249	3447	4652	5361	6113
gene_2054	646	684	644	608	941	606	604	557	281	822	644	670	501	558	1101	612	769	850	663
gene_1664	682	906	1034	907	1026	768	1053	1055	893	1294	1045	1083	480	757	1157	1012	1062	1236	962
gene_1665	456	812	682	787	905	933	921	537	622	1073	669	1175	1329	690	1131	840	735	1101	1138
gene_2055	300	320	628	175	744	259	573	335	493	566	539	748	848	422	596	374	221	623	451
gene_1666	1170	648	932	223	759	936	1139	636	1074	865	999	1517	1573	568	1090	410	410	726	669
gene_1667	172	191	148	29	295	253	120	164	247	340	183	394	398	308	188	201	131	339	159
gene_2056	516	862	1364	1502	772	1050	671	1365	617	546	913	964	397	763	698	1444	1086	1032	969
gene_2058	0	0	0	0	0	0	58	66	0	10	26	0	0	31	0	0	0	73	0
gene_2059	0	14	0	0	0	0	7	1	47	17	0	0	0	0	0	20	47	43	27
gene_2057	0	201	112	126	93	9	110	370	0	177	36	260	174	115	42	82	119	413	153
gene_2060	0	8	0	22	1	27	23	14	0	51	0	24	0	5	0	12	0	51	23
gene_2061	0	0	0	0	0	0	0	0	0	0	0	0	0	0	0	0	0	0	0
gene_2062	0	0	0	0	0	0	0	0	0	0	0	0	0	0	0	0	0	0	0
gene_2063	0	0	0	0	0	0	0	0	0	0	0	0	0	0	0	0	0	0	0
gene_2065	0	0	0	0	0	0	0	0	0	0	0	0	0	0	0	0	0	8	0
gene_2064	132	914	288	416	293	93	526	517	89	774	121	1105	92	474	219	207	275	1210	337
gene_2066	93	251	200	72	398	156	123	331	123	205	276	387	708	324	226	337	102	443	223
gene_2067	0	24	14	0	54	9	6	72	0	5	48	31	51	30	55	34	0	35	38
gene_2068	68	0	9	0	0	0	0	0	0	0	12	0	0	24	26	16	0	6	0
gene_2069	0	3	0	0	42	60	21	0	0	25	26	21	0	27	51	72	35	45	35
gene_2070	403	333	400	342	388	536	199	445	213	475	442	509	341	613	575	600	513	465	533
gene_1668	501	596	744	469	580	513	231	581	291	345	472	523	467	531	441	574	753	635	572
gene_2071	223	766	1010	407	918	1378	952	452	1065	823	717	1314	824	675	1214	536	670	1002	722
gene_1669	162	396	316	275	524	594	356	287	424	338	480	348	260	357	354	482	480	459	348
gene_2072	467	460	750	700	447	619	461	828	394	635	485	736	0	602	465	617	533	725	624
gene_1670	149	14	25	193	59	70	36	435	58	33	65	83	0	73	152	126	99	92	73
gene_2073	4813	5081	6521	5028	5986	5923	5629	6123	4468	6106	7336	7890	4239	6431	6521	6513	6565	8945	4447
gene_1671	0	12	10	15	33	30	41	0	0	11	48	5	0	0	77	0	0	37	19
gene_2074	0	0	0	0	0	0	0	0	0	0	12	0	0	16	2	0	0	0	0
gene_1672	600	273	391	375	336	286	334	313	287	245	458	420	133	513	487	101	125	363	226
gene_1673	354	208	155	1424	296	97	172	154	87	172	394	150	261	533	472	185	251	336	548
gene_2075	85	105	89	121	138	78	90	113	131	53	162	91	85	138	69	121	125	124	105
gene_1674	45	74	199	68	135	85	51	208	0	76	83	147	0	177	172	195	79	190	135
gene_2076	179	20	132	2	49	42	64	47	286	215	74	104	0	39	22	112	6	41	74
gene_1675	0	6	7	0	0	0	0	0	0	0	0	0	0	0	9	0	0	0	0
gene_1676	0	0	0	0	0	0	0	0	0	0	0	0	0	0	0	0	0	0	0
gene_1677	0	0	0	0	0	0	0	0	0	0	0	0	0	0	0	0	0	0	0
gene_2077	0	0	0	0	0	0	0	0	0	0	0	0	0	0	0	0	0	0	0
gene_1678	0	0	0	0	0	0	0	0	0	0	0	0	0	0	0	0	0	0	0
gene_2078	0	0	0	0	4	0	0	0	0	0	0	0	0	0	0	0	0	0	0
gene_2079	0	0	0	0	0	0	0	0	0	0	0	0	0	0	0	0	0	0	0
gene_2080	0	0	1	0	16	0	0	0	0	0	0	6	0	0	0	0	0	10	0
gene_1679	0	0	0	0	0	0	0	0	0	0	0	0	0	0	0	0	0	0	0
gene_2081	0	0	0	0	0	0	0	0	0	0	0	0	0	0	0	0	13	0	18
gene_1680	0	0	0	0	0	0	0	0	0	0	0	0	0	0	0	0	0	0	0
gene_1681	0	0	0	0	14	0	0	0	0	1	0	0	0	0	0	0	0	0	0
gene_1682	0	7	0	0	0	0	0	0	0	0	0	0	0	0	0	0	0	0	0
gene_2082	0	0	0	0	0	0	0	0	0	0	2	0	0	0	0	0	0	0	0
gene_2083	0	0	0	0	0	0	0	0	0	0	0	0	140	0	0	0	0	0	0
gene_1683	0	0	0	0	0	0	0	0	0	0	0	0	0	0	0	0	0	0	0
gene_1684	0	0	0	0	0	0	0	0	0	0	0	0	0	0	0	0	0	0	0
gene_1686	0	0	0	0	0	0	0	0	0	0	0	0	0	0	0	0	0	0	0
gene_1685	0	0	0	0	0	0	0	0	0	0	0	0	0	0	0	0	0	0	0
gene_1687	0	0	0	0	0	0	0	0	0	0	0	0	0	0	0	0	0	0	0
gene_2084	0	0	0	0	0	0	0	0	84	12	17	18	0	0	0	0	0	0	18
gene_1688	0	0	0	0	0	0	0	0	0	0	0	0	0	0	0	0	0	0	0
gene_1690	0	0	0	0	0	0	0	0	0	0	0	0	0	0	0	0	0	0	0
gene_1689	113	36	38	42	63	128	28	0	38	64	82	115	286	55	66	21	20	37	71
gene_1691	0	0	0	0	26	29	2	0	0	7	5	17	0	0	15	21	0	12	22
gene_2085	0	0	0	0	0	0	0	0	0	0	0	0	0	0	0	0	0	0	0
gene_1692	0	0	0	0	0	0	0	0	0	0	0	0	0	0	0	0	10	10	0
gene_2086	0	0	0	0	0	0	0	0	0	0	0	0	0	0	0	0	0	0	0
gene_2087	0	0	0	0	0	0	0	0	0	0	0	0	0	0	0	0	0	0	0
gene_2088	0	7	0	0	0	0	0	0	0	0	0	0	0	0	0	0	0	0	0
gene_2089	0	0	0	0	0	0	0	0	0	0	0	1	0	0	0	0	0	0	0
gene_1693	1144	686	972	807	1230	860	983	1209	1029	956	751	1012	3036	950	812	1466	817	890	1643
gene_1694	0	0	0	0	0	0	0	0	0	0	0	0	0	0	0	0	0	0	0
gene_2090	0	0	0	0	0	0	0	0	0	0	0	0	0	0	0	0	0	0	0
gene_1695	49	212	132	232	274	186	241	349	101	222	279	331	271	246	150	178	337	252	278
gene_2091	2888	2883	3403	3246	3350	3623	2498	2568	3030	4066	2730	3522	3328	2869	4043	2676	3200	3370	3403
gene_1696	1355	1167	1210	1086	1165	945	1219	1267	398	1376	1300	1703	391	1597	1229	1086	1354	1515	1598
gene_2092	3181	2793	4003	1558	3795	4563	3388	2347	3727	3623	2620	4544	3636	2687	4246	2554	3247	3452	2873
gene_1697	2379	3138	3482	2841	2680	2412	2231	3172	1704	2900	2573	3392	1049	2276	2772	2826	2538	3391	2453
gene_1698	2210	2779	3543	1006	2838	3411	3300	2101	2459	3539	2048	4341	3124	2640	4003	2247	2178	2990	2291
gene_1699	1083	827	1227	1359	1486	962	1174	919	660	1045	903	1164	624	854	1348	1250	1169	1310	1359
gene_2093	807	619	491	896	745	846	358	1304	500	528	721	881	589	468	978	1116	654	792	939
gene_2094	1625	2015	1872	1721	2468	2788	2237	1860	1381	2992	2117	3371	1922	2775	2664	1616	2136	2256	1843
gene_1700	563	460	679	497	704	597	653	1059	845	679	535	861	216	523	874	635	542	678	647
gene_2095	5126	5075	5555	4523	5503	5728	4107	4746	3919	6142	4587	6267	4623	3573	6464	4882	4601	5147	4852
gene_1701	530	607	725	44	1030	1176	1025	441	1097	1024	768	965	1915	628	791	258	437	702	570
gene_2096	0	0	11	0	0	0	0	0	0	0	0	2	168	0	0	0	0	0	0
gene_2097	0	188	152	0	216	435	333	4	680	285	112	481	655	210	153	41	64	235	119
gene_2098	5847	3934	6379	5623	4088	3875	3156	6398	4385	3004	5793	5034	2808	3400	4116	7852	4437	4795	4074
gene_2099	44	106	121	268	161	117	71	145	137	103	71	69	0	128	78	28	154	116	87
gene_1702	4192	4867	5226	3756	8099	6935	6360	2979	8217	8659	4917	9540	8187	5882	6593	3330	4938	5491	7158
gene_2100	575	678	939	821	635	921	810	1167	149	953	861	1019	437	614	878	850	927	957	480
gene_2101	889	1660	1743	607	1447	2359	2339	1278	1992	2730	1579	3242	1077	1249	1662	1102	1238	2562	1099
gene_1703	2088	1894	2070	1471	1981	2393	2096	1674	1269	2378	1499	2769	1623	1842	2208	1452	1714	2238	1391
gene_2102	181	19	7	49	101	75	39	63	0	83	38	57	0	61	197	54	46	85	116
gene_1704	1490	1573	1945	1676	1868	1743	1266	1768	1401	1176	1263	1551	1683	1587	1410	1426	1657	2112	1784
gene_2103	478	410	942	1008	955	540	775	1119	501	1405	523	1176	58	797	1410	439	1233	1503	868
gene_2104	7758	5529	9759	1604	7643	11345	10016	5491	7028	10433	7112	10921	6109	7149	9653	3714	5587	7937	5249
gene_2105	989	1033	1026	993	2257	1555	1545	908	1644	1342	1171	1876	1142	1841	1993	1007	1196	1713	1652
gene_1705	2190	1582	2318	3165	4708	3187	2773	2064	2660	2352	2688	2883	3708	3747	4036	2384	3446	3599	4098
gene_1706	0	60	39	140	66	108	44	85	0	83	95	45	247	49	135	20	49	61	76
gene_1707	0	2	0	0	0	0	6	0	0	31	23	51	0	15	0	0	0	0	5
gene_2106	0	193	103	213	128	223	127	129	65	211	127	249	187	66	88	97	67	162	8
gene_2107	273	969	901	1143	988	482	579	673	496	755	909	824	685	495	536	1016	521	939	531
gene_1708	473	518	465	481	1048	783	832	529	864	717	541	755	1439	985	944	329	537	727	882
gene_2108	748	959	966	909	918	1082	923	1304	821	1189	1051	1192	1321	968	1096	937	821	1142	896
gene_1709	771	551	614	599	631	503	419	453	242	506	602	638	841	462	651	646	714	514	698
gene_2109	941	764	1137	762	825	840	836	874	864	864	1031	1258	169	1132	518	1127	1179	1276	1043
gene_1710	1079	2119	2533	1009	1992	2120	1680	2933	1652	3255	1818	3161	2081	1744	2284	1977	1694	2792	1286
gene_1711	295	240	361	391	368	293	257	598	161	391	407	356	472	351	433	290	371	417	461
gene_1712	258	595	660	88	744	717	739	467	1029	998	726	971	482	673	526	373	270	970	414
gene_1713	82	35	103	76	84	91	77	96	137	88	176	40	98	88	73	7	47	19	172
gene_1714	0	0	0	0	0	0	0	0	0	5	0	0	0	0	17	0	32	0	18
gene_2110	115	263	232	42	223	267	333	295	204	428	258	505	265	198	293	154	195	338	179
gene_1715	3191	570	938	314	1311	74	2320	692	3482	1878	12810	30	242	624	269	267	59	368	166
gene_2111	648	186	151	148	222	29	188	538	623	501	1419	198	76	132	194	665	29	143	172
gene_2112	131	189	463	101	359	408	224	387	94	189	298	292	303	290	334	166	183	266	230
gene_1716	1556	986	1029	1713	1289	1152	848	1868	1144	1026	1432	1255	1241	1249	1223	1838	1072	1260	1127
gene_2113	847	796	762	1084	838	543	586	1009	318	559	492	737	450	326	795	726	910	666	680
gene_1717	580	427	826	663	555	574	481	729	429	589	633	919	315	981	881	589	822	879	460
gene_1718	1692	1574	1792	1630	1946	1805	1642	1687	1819	1816	1643	2067	817	1663	1710	1564	1959	1787	1908
gene_2114	1392	1328	2335	1593	2303	2382	1849	1759	1137	1980	1983	2385	2395	2138	1878	1535	1767	1939	2067
gene_1719	54875	26978	71033	13785	43490	65497	56233	18904	45095	60858	37138	64969	96013	31118	48436	26011	24546	43798	30537
gene_2115	788	575	743	328	858	885	1126	837	1352	1046	753	1190	813	890	827	556	647	1023	770
gene_1721	125	296	254	112	240	281	258	297	37	234	260	253	64	210	153	278	116	331	82
gene_1720	802	598	837	859	500	554	441	857	533	693	786	729	247	872	549	890	887	749	702
gene_2116	3202	1919	2782	1945	2549	2196	1881	3231	2286	3103	1854	2099	1862	1842	2551	2319	2221	2533	2102
gene_1722	458	272	172	375	344	314	173	88	211	182	301	215	656	231	211	125	163	105	238
gene_2117	551	730	861	615	748	974	510	422	424	630	555	580	315	359	558	945	871	875	885
gene_2118	1709	1161	1867	1583	2008	1013	1582	1929	2014	2130	1609	2047	2597	1860	2172	1583	1923	1993	2223
gene_2120	0	5	80	40	20	27	56	0	0	51	49	129	0	35	34	0	15	4	24
gene_2119	1930	1593	1714	1025	1805	2281	2312	1474	1711	2361	2057	3179	1793	2277	2639	1491	1741	2372	1705
gene_1723	0	0	0	0	0	0	0	0	0	0	0	0	0	0	0	0	0	0	0
gene_2121	349	620	1117	1127	910	736	725	1071	893	799	852	815	396	808	956	993	646	844	726
gene_2122	1180	1074	1354	718	876	704	920	887	743	824	873	1443	236	955	996	1771	982	1212	837
gene_1724	598	840	912	951	1074	1084	664	962	1027	896	878	1164	1771	973	946	968	1006	1140	1058
gene_1725	898	297	406	91	472	443	894	219	496	435	383	682	168	302	444	241	206	208	179
gene_2123	0	0	0	0	0	57	0	0	0	53	10	0	0	26	0	12	0	25	19
gene_2124	0	7	0	24	0	403	0	0	0	0	0	0	0	0	0	0	0	0	0
gene_1726	880	416	473	350	371	345	282	455	142	354	417	365	175	474	389	313	464	575	332
gene_2125	1761	1420	1732	920	1463	1235	1167	1106	996	2009	1116	1605	943	1286	1603	1133	1110	1285	1365
gene_1727	537	966	805	140	558	1040	1402	263	923	1337	593	2474	1525	595	923	360	252	987	275
gene_2126	404	538	585	81	440	768	605	207	632	777	470	866	896	464	539	382	352	671	308
gene_1728	274	1173	1017	811	838	1091	578	1435	712	1041	906	1040	498	543	883	971	922	1136	777
gene_1729	4005	7283	9483	3105	6831	10074	8618	5984	6732	9466	5612	11812	7307	5247	6749	4622	5409	6752	4941
gene_1730	83	44	60	0	81	219	142	0	146	113	159	206	0	54	171	69	46	183	96
gene_1732	468	944	1024	557	1098	923	1209	1337	1246	1348	922	1212	1243	1343	1633	691	1112	1430	928
gene_1731	658	694	903	841	759	719	426	938	509	721	463	654	505	716	801	949	999	767	725
gene_2127	76	20	12	53	35	53	2	32	82	18	3	7	0	0	0	21	21	3	9
gene_1734	335	791	944	585	844	889	1046	403	841	974	671	1221	784	781	854	595	675	1096	683
gene_2128	218	408	530	328	569	578	426	416	621	1065	271	690	41	726	636	457	388	507	409
gene_1733	220	396	499	434	461	514	326	327	410	382	306	412	152	311	438	266	220	443	314
gene_2129	228	141	182	131	264	369	196	83	0	681	187	236	154	243	258	181	59	136	147
gene_1735	1078	1175	1579	510	1212	1480	1811	1395	1009	1682	1060	2654	1364	1515	1713	762	831	2125	774
gene_2130	82	11	40	111	9	12	11	46	39	55	32	48	160	7	64	11	61	30	29
gene_2131	1903	1000	1903	781	1502	1793	1236	953	1794	1485	1367	2017	5092	1035	2979	1652	2133	1679	1845
gene_2132	57	79	67	84	52	99	50	124	78	90	19	119	0	109	0	64	63	81	53
gene_1736	283	973	912	832	983	1089	870	873	785	1133	907	1477	1222	860	1373	677	1129	1252	791
gene_2133	312	651	867	822	870	949	630	840	579	932	652	906	966	775	768	763	836	773	774
gene_1737	1282	827	1183	1428	942	899	845	1126	944	1575	1033	1131	299	790	924	869	922	803	1019
gene_1738	354	767	1042	823	1053	962	634	967	577	879	970	1051	1224	746	1005	1108	887	1143	873
gene_1739	2237	1678	1433	1885	2009	1609	1946	1357	1902	1715	1660	2652	1914	1873	2182	1483	1391	2325	1770
gene_1740	1021	1103	1157	1302	1348	1249	1080	1324	676	1485	936	1626	1077	1287	1471	864	1103	1159	1375
gene_2134	7126	4750	7055	5016	4405	4612	4149	6970	2967	1686	6315	4967	1732	3560	4567	8970	5241	4931	3995
gene_1741	613	462	418	142	379	652	442	573	260	720	309	569	0	366	598	246	452	321	303
gene_2135	131	23	60	0	82	58	52	31	177	49	66	267	889	73	33	3	37	74	74
gene_2136	0	0	0	0	0	0	0	0	0	14	0	9	0	0	26	0	0	18	0
gene_2137	0	3	8	0	0	0	0	0	0	6	0	16	0	25	0	0	6	0	10
gene_2138	84	769	516	0	274	818	964	261	764	772	260	1807	340	243	421	133	166	789	147
gene_2139	369	662	673	156	482	914	701	422	505	1119	610	1238	984	788	689	314	204	931	257
gene_1742	495	593	557	414	539	588	515	852	333	660	399	777	339	445	597	450	554	654	343
gene_2140	0	153	87	114	218	134	106	323	309	233	166	314	393	177	226	189	243	188	111
gene_2141	470	812	563	692	1136	961	703	737	994	956	680	1025	1230	638	969	665	971	745	1146
gene_1743	441	412	528	591	419	503	319	772	419	357	494	459	0	453	342	793	531	550	509
gene_2142	620	392	564	636	555	403	447	335	266	509	415	476	0	391	417	573	394	395	382
gene_1744	2497	1885	2717	415	2337	2558	2012	1740	2441	3458	2033	3394	3420	1616	2744	1675	1913	2540	1769
gene_2143	249	356	494	638	389	405	350	570	726	597	486	482	436	302	594	562	669	370	559
gene_1745	1172	335	380	1060	632	541	407	501	455	847	499	506	292	1110	925	532	795	566	786
gene_2144	667	1027	904	885	764	958	906	1266	656	1238	620	1053	1476	1004	964	713	1005	987	539
gene_1746	1192	708	993	206	760	470	824	852	433	1513	515	1316	258	675	773	491	481	749	395
gene_1747	647	386	502	129	283	400	689	168	551	601	508	497	805	486	424	192	267	520	126
gene_1748	1046	870	1104	512	865	1050	1045	1315	956	1520	761	1432	199	986	934	1011	726	1009	465
gene_2145	1228	1675	1641	837	2571	2265	2869	637	1832	2871	1537	4014	1705	2801	3211	844	1372	2749	1336
gene_2146	657	496	589	668	544	389	326	830	611	526	556	452	485	384	561	620	491	608	382
gene_2147	732	950	1020	965	911	785	782	1776	577	1117	768	1185	536	1052	1141	1264	703	1340	685
gene_1749	0	0	0	0	16	0	8	0	0	0	0	0	0	0	20	0	13	0	10
gene_2148	3908	4652	5135	3878	4760	6448	6757	3736	6166	7582	5220	9666	7621	7157	6771	2872	4648	7190	4610
gene_1750	153	222	403	157	394	287	322	418	504	271	265	479	302	328	551	348	226	614	209
gene_2149	1658	1122	1208	731	1031	1380	889	946	804	1431	1349	1646	328	1385	1735	890	1121	1608	1378
gene_2150	2789	2661	3542	2365	3692	4386	3891	2150	4750	4451	3407	5504	4043	3892	3282	2747	3194	3465	3047
gene_1751	320	857	809	1006	727	720	698	869	405	1109	659	1019	867	954	589	1106	830	1032	576
gene_2151	325	174	554	128	194	133	389	436	175	553	374	443	74	207	257	228	224	118	224
gene_1752	759	589	757	693	869	516	667	847	512	759	832	636	588	854	804	627	713	756	686
gene_2152	462	531	513	364	562	492	549	447	398	520	394	535	412	460	490	654	520	607	383
gene_1753	919	1062	1303	731	938	796	868	995	721	1484	1118	1201	824	1041	820	1192	794	1187	730
gene_1754	2396	2362	3349	2616	2697	3316	2707	2914	2839	3961	2698	2886	3004	2151	3729	1985	2757	3615	2694
gene_2153	5387	6121	7447	1634	5697	8393	6801	5641	4606	6957	6119	8664	6530	6118	6436	3068	4678	8873	3291
gene_2154	1005	1526	2029	379	1928	2391	2089	891	2132	2643	1504	3119	2633	1361	1433	966	1272	2310	1217
gene_1755	37	399	327	35	476	760	624	154	818	432	436	849	453	491	531	120	146	600	140
gene_2155	460	1147	1254	153	1380	1686	1935	532	1859	2162	1349	3142	2081	1055	1517	542	608	1603	546
gene_2156	228	188	133	152	211	181	202	183	153	219	204	166	153	156	286	208	206	300	192
gene_2157	1700	2008	2181	1532	2432	2694	2761	2417	1946	3053	2402	3404	1548	2528	2967	2084	2206	2854	2227
gene_1756	83	50	22	9	89	41	47	2	137	48	113	130	74	88	79	38	35	160	41
gene_2158	3009	4455	4655	986	5426	5262	6114	1860	6752	6952	3744	8049	7676	4117	6343	2471	3211	5937	3231
gene_2159	430	260	358	266	270	188	339	253	235	313	210	409	319	297	467	403	353	483	268
gene_2160	591	666	670	838	696	411	403	783	241	505	318	606	270	672	615	638	607	682	366
gene_1757	1418	926	876	1205	1109	748	960	732	1320	1124	975	1087	1168	998	764	1183	1329	1058	1130
gene_2161	336	174	202	238	640	194	1609	172	1339	567	717	1394	1059	307	803	1303	247	209	328
gene_1758	791	677	778	359	936	882	850	613	1091	1165	679	1299	1059	737	882	285	631	1229	381
gene_1759	1201	114	40	38	138	27	29	260	222	176	461	69	143	128	202	56	42	172	55
gene_2162	0	22	6	0	12	0	13	0	0	3	12	14	1	0	19	0	0	5	13
gene_1760	260	19	68	64	165	104	217	56	1152	235	389	1494	817	69	643	3339	44	88	66
gene_1761	12947	8592	14764	9062	8492	7834	10371	14806	7407	8830	13018	12189	4073	8464	9061	16157	8904	9961	7292
gene_1762	1448	830	734	955	1102	1051	781	925	683	801	833	1179	1109	932	1167	701	1206	1008	1204
gene_1763	226	320	254	91	268	176	125	170	162	123	328	267	133	133	280	165	118	219	271
gene_1764	832	938	1161	1334	1161	1154	695	1790	903	865	940	928	422	808	1062	1837	1151	1074	1241
gene_2163	164	336	341	353	378	361	360	367	236	362	385	412	483	458	416	466	417	402	289
gene_1765	8895	5062	7891	5903	5485	4677	4620	7500	4314	3118	6935	5949	3306	4083	4144	8570	5907	5504	4812
gene_1766	831	676	738	653	623	520	519	543	683	583	500	620	358	279	590	894	566	777	730
gene_2164	594	621	547	719	748	459	425	420	406	680	495	793	147	427	478	579	762	908	644
gene_1767	5256	4632	5073	2662	4308	4347	3969	3688	3732	4797	2930	4857	3390	2565	4438	3921	3317	4475	3750
gene_2165	2990	6358	4126	3278	7079	5133	5400	5948	5134	8486	4342	8284	5571	5708	7022	3711	5286	7657	5602
gene_2166	2513	2899	2894	4640	4409	3251	3157	2287	4456	3862	2835	4287	4294	4240	4703	1749	3772	4128	3501
gene_1768	959	1288	1410	575	929	996	991	1472	1178	1140	930	1527	575	1323	1168	1259	1136	1624	954
gene_1769	1808	1708	1931	853	1815	1706	1745	1454	1570	1982	1145	2370	2839	1148	2380	1019	1362	1690	1256
gene_2167	1536	1924	1643	1022	2058	2075	2115	1419	1362	2632	1492	3066	1817	1629	2136	1282	1208	2619	1330
gene_2168	2278	2180	2336	1475	3035	2705	2185	1334	2478	2540	1703	2562	1828	2118	2825	1571	2348	2703	2994
gene_1770	202	311	394	201	242	459	385	548	303	344	297	349	468	215	264	265	398	328	271
gene_2169	443	424	433	264	518	348	259	445	259	595	642	375	191	476	589	575	333	482	448
gene_1771	0	0	1	0	0	0	0	0	0	0	0	0	0	0	0	0	12	0	0
gene_2170	0	0	0	0	0	0	0	0	0	0	0	7	0	0	0	0	0	0	0
gene_1772	0	0	4	0	0	0	0	0	0	5	0	0	0	0	0	0	0	0	0
gene_1773	0	0	0	1	16	0	0	21	0	0	0	2	0	0	26	0	0	0	1
gene_2171	0	0	0	0	0	0	0	0	0	0	0	0	0	0	0	0	0	0	0
gene_2172	0	108	146	62	107	141	67	234	54	248	111	176	497	64	79	42	66	121	57
gene_1774	9743	6285	9429	6111	6229	7738	4142	5369	8715	7067	5973	6058	7705	3369	7626	6856	6515	7232	7040
gene_1775	10033	7598	15648	3829	8746	9547	13198	5389	4962	9919	6352	10600	11471	5292	9730	5554	6175	9261	6067
gene_1776	268	182	236	165	439	646	242	121	300	344	208	254	388	190	365	277	269	251	296
gene_1777	0	170	260	257	213	199	140	218	0	145	149	188	49	106	167	234	207	204	359
gene_1778	1470	839	803	1228	936	635	897	819	663	1011	689	632	330	674	760	1101	1097	999	1216
gene_1779	1113	857	1031	370	639	877	690	579	747	1007	855	1122	1239	619	906	871	840	1044	717
gene_2173	1113	1029	1338	429	1078	1253	1335	1369	1276	1619	808	1888	789	820	945	731	876	1561	741
gene_1780	4938	4624	6109	3243	5082	5041	4238	4735	3757	5786	4464	5883	4419	3806	6097	4747	4529	5274	4452
gene_2174	146	73	75	19	75	45	249	54	73	58	86	228	103	52	166	39	52	39	195
gene_1781	84	127	101	316	199	224	260	118	19	211	117	278	287	359	315	190	145	160	312
gene_2175	1426	1905	2367	640	1749	2615	2310	1233	1696	2301	1512	3153	1420	1508	1821	1653	1504	2222	1150
gene_2176	146	50	127	0	59	41	67	154	254	65	162	173	0	39	90	86	5	35	29
gene_2177	0	0	13	0	0	0	0	0	0	0	0	0	0	0	0	5	0	0	0
gene_2178	0	0	0	0	0	0	0	0	0	12	0	0	0	0	0	13	0	0	0
gene_2179	124	0	0	0	0	0	0	0	0	0	0	0	0	0	0	0	0	0	0
gene_2181	0	0	0	0	0	0	0	0	0	0	0	0	0	0	0	10	0	0	0
gene_2180	0	0	0	0	0	0	0	0	0	0	19	0	0	0	0	0	0	0	0
gene_2182	1332	1446	1499	309	1214	1180	1542	931	1339	1651	986	2092	926	1210	1524	872	1177	2061	711
gene_2184	2183	1869	2413	2122	2162	2296	2279	2094	2269	2468	2089	2690	1433	2018	2265	3052	2428	2762	2326
gene_2183	2973	2329	2554	2169	3039	2362	1961	2524	2006	3558	2226	2758	2464	1762	3591	2006	1969	2823	2320
gene_1782	305	464	588	78	582	497	677	481	616	753	469	1068	372	738	915	257	396	746	248
gene_1783	644	541	564	781	915	1125	661	469	1127	1279	964	853	716	808	1107	1308	937	892	1595
gene_2185	1647	1363	1556	783	1580	1621	1725	1875	1188	1878	1461	2324	1362	1475	1831	1481	1570	1956	1233
gene_1784	1697	2904	3330	2757	2883	2391	2172	3803	1921	3114	2811	3539	915	3012	3135	4470	2972	4084	2370
gene_2186	1385	1330	1653	1087	1677	1888	1207	1407	743	1831	1376	2056	828	1242	1678	1619	1498	1681	1426
gene_1785	1150	555	569	683	922	530	717	318	492	876	503	782	342	807	709	377	822	605	952
gene_1786	3378	5587	4418	4616	5510	6053	4592	2827	5732	6068	5009	7006	7609	5703	5997	2643	4798	4665	5366
gene_1787	707	370	372	675	553	443	347	378	265	382	420	609	509	348	433	468	477	538	461
gene_2187	2068	2725	3005	1282	2737	1769	1829	2927	2899	2939	2680	3268	2014	2071	1951	2779	2032	2878	2132
gene_2188	389	1030	927	971	1043	1117	1226	596	647	1188	933	1197	786	802	1314	912	699	1021	816
gene_1788	0	13	38	39	60	34	36	62	157	35	41	62	133	65	87	14	84	52	154
gene_2189	250	276	258	0	329	481	335	452	206	494	238	582	332	446	409	75	272	439	167
gene_1789	322	242	364	355	372	369	175	498	157	266	386	376	23	373	341	287	318	326	238
gene_2190	1996	1704	1942	2223	2375	2215	2947	1626	1862	3352	2112	3572	2662	2551	2979	1285	1833	2900	1682
gene_1790	0	6	0	48	7	0	17	0	43	0	26	25	0	6	15	0	0	4	14
gene_2191	230	213	113	112	110	173	172	82	196	340	32	163	86	139	104	182	145	116	171
gene_1791	2605	3001	3707	1375	3720	4385	3358	2428	3242	4891	3018	4557	3990	2861	3060	3041	2764	3207	2827
gene_2192	129	28	71	50	153	37	202	116	139	202	783	47	75	146	88	186	2	88	49
gene_2193	0	15	55	36	96	90	56	0	228	89	50	19	0	18	8	38	128	36	22
gene_1792	850	924	996	501	1140	1113	1140	709	893	1498	1253	1793	694	1397	1439	968	1129	1160	1149
gene_2194	3775	4246	4156	1435	3551	3815	4087	4329	3181	4702	3995	6485	2004	4689	4928	2690	3157	6330	2505
gene_1793	5423	3953	5742	2989	3799	3176	3491	4816	2938	1875	5021	3956	1243	2844	2698	7104	3187	3257	2886
gene_2195	1211	925	1310	1465	1373	1029	904	1194	1138	847	1364	1158	763	955	1072	1372	1143	1050	1253
gene_1794	668	614	751	231	749	814	827	271	1200	1371	669	1073	1051	720	598	638	632	799	535
gene_2196	0	0	0	0	0	0	58	0	0	8	17	62	0	0	0	129	0	2	0
gene_2197	6265	123	394	1689	317	20	308	798	4505	242	3569	1694	607	647	2821	50455	30	1437	510
gene_2198	0	0	0	0	0	0	0	0	0	0	0	0	0	0	0	0	0	0	0
gene_1796	0	0	17	0	1	1	0	0	0	0	0	0	0	0	0	0	0	1	0
gene_2199	0	0	0	0	0	0	0	0	0	0	0	0	0	0	0	0	0	0	0
gene_2200	0	0	0	0	0	0	0	0	0	0	0	0	0	0	7	0	0	3	0
gene_1795	0	0	0	0	0	0	0	0	0	0	0	1	0	0	0	0	0	0	0
gene_2201	0	0	0	0	0	0	0	0	0	0	1	0	0	0	18	0	0	0	0
gene_1797	0	65	37	109	61	25	0	0	0	20	9	0	0	16	56	13	20	64	21
gene_1798	53	202	193	30	160	145	106	100	201	140	119	295	164	104	194	46	84	200	55
gene_2202	355	274	332	183	109	239	173	433	198	321	375	208	171	215	206	546	151	371	213
gene_1799	0	0	0	0	0	0	0	0	0	0	7	0	0	0	0	0	0	0	14
gene_2203	0	0	0	0	0	14	0	0	0	0	0	0	0	0	0	0	0	0	0
gene_1800	193	31	12	0	12	0	104	23	276	54	97	26	0	29	39	243	2	14	14
gene_1801	0	0	12	0	0	0	0	18	0	30	0	10	0	0	6	21	0	4	17
gene_2204	904	496	387	206	627	612	379	329	347	843	491	550	747	243	761	1691	281	440	801
gene_1802	813	1239	1054	881	1783	1462	1460	1225	1093	1582	1063	2044	618	1455	1199	896	1415	1566	1430
gene_2205	270	160	227	539	287	166	285	366	318	232	267	281	623	223	270	422	402	280	280
gene_1803	1352	1396	1424	1359	1569	1097	1205	1240	1316	1643	1334	1763	2073	1445	1540	1306	1379	1589	1225
gene_2206	3538	2371	3521	3140	3343	3261	2527	4327	3092	4099	2614	2954	3483	3157	3695	2842	3739	3397	3453
gene_1804	1894	1434	1829	1398	1395	1670	1396	1580	957	1556	1280	1511	1005	1070	1405	1664	1286	1840	1313
gene_1805	662	1031	1181	1079	1059	1033	924	1220	1556	1587	1059	1155	1729	830	1081	1202	1199	1069	997
gene_1806	187	561	336	192	394	481	393	345	444	615	132	1204	513	464	575	144	229	591	187
gene_2207	1097	1429	2094	1208	1812	1702	1861	1951	926	1924	1442	2283	1139	1526	1665	1594	1518	2382	1088
gene_1807	100	200	394	28	179	345	479	208	257	266	306	543	476	264	305	78	93	236	28
gene_2643	1006	1098	1049	1146	1311	1734	1241	1352	1027	1646	960	2034	1740	1675	1469	1743	1538	1668	1386
gene_2272	1308	1931	2015	1282	2089	2169	2358	1427	2354	2723	1912	3396	1964	2268	2583	1489	1705	2833	2138
gene_2644	2257	1628	1697	1900	2149	2202	1449	2362	1721	1993	1645	2292	1502	2018	2342	1647	2247	1877	2311
gene_2645	486	365	605	596	385	399	215	302	437	537	417	369	426	205	248	344	365	239	291
gene_2273	510	498	644	759	515	450	390	511	232	310	456	418	328	570	440	607	423	608	487
gene_2646	1981	1903	2075	2800	2460	2550	2185	1713	1759	2591	2141	3125	2993	2519	2509	3442	2368	2537	2572
gene_2647	1807	3161	3454	1694	4118	3941	3557	3240	3731	4426	2722	4951	4000	3130	4263	4704	2775	3504	2772
gene_2648	199	165	170	190	275	171	162	47	175	404	166	230	258	135	284	77	156	250	238
gene_2274	0	0	0	0	0	0	0	0	0	0	0	0	0	0	0	0	0	0	0
gene_2275	176	25	39	22	40	42	34	0	0	189	21	11	0	40	40	13	0	31	0
gene_2649	0	4	0	0	0	0	0	0	0	0	0	0	0	0	0	0	0	0	0
gene_2276	576	296	270	226	144	442	244	247	321	373	286	323	761	360	371	273	321	297	466
gene_2650	63	37	76	0	66	0	57	104	73	359	325	89	85	27	107	319	0	65	26
gene_2651	276	947	596	509	655	505	487	607	391	797	533	886	209	616	569	653	849	785	475
gene_2277	1080	1234	1439	2057	1310	1466	1550	2009	1803	1937	1343	1909	2068	1999	1646	1051	1447	1754	1384
gene_2652	917	1330	1177	233	1186	1374	1482	698	1860	1659	993	1907	2174	1191	1588	589	834	1358	837
gene_2653	726	745	706	948	803	790	795	758	728	911	828	858	550	686	851	994	875	822	556
gene_2654	147	247	219	185	194	142	234	453	185	173	146	238	0	211	216	188	171	231	31
gene_2278	3676	4076	3803	3620	4049	4155	4077	4405	4033	3633	3317	5072	1992	3201	3816	2716	3415	4362	2669
gene_2655	1404	1357	1565	1489	1466	1421	1392	1838	1158	2100	1242	1799	1401	1264	1619	1357	1346	1702	1244
gene_2279	1537	1243	1974	2251	1753	1422	1291	1776	1091	878	1263	1437	838	1184	1633	2059	1943	1444	1550
gene_2656	1964	1627	1875	2075	2409	1839	1657	1949	1859	1963	1735	2239	2097	1657	2054	1714	1648	1984	2475
gene_2280	600	773	905	753	879	880	556	759	476	702	793	847	263	886	717	817	845	940	822
gene_2657	503	785	1114	1302	805	909	843	908	693	659	669	964	924	892	530	1434	835	1085	823
gene_2658	0	31	101	0	44	31	89	0	52	102	38	92	0	45	59	65	2	5	20
gene_2281	381	5886	4111	594	4380	1181	1203	7209	999	4183	1463	4258	383	3749	1419	2052	1650	4983	1905
gene_2659	1289	2388	2477	986	2070	2132	2306	3238	1489	2915	1815	3600	1616	1894	1964	1643	1527	2832	1389
gene_2660	0	0	0	0	0	0	0	0	0	0	0	0	0	0	0	0	0	0	0
gene_2661	457	507	895	43	645	1139	1006	134	1202	1043	653	1587	2137	681	657	335	344	618	257
gene_2282	610	765	1088	1451	863	826	744	831	464	1029	767	965	418	848	686	907	864	974	700
gene_2662	0	0	10	47	14	38	0	17	0	0	10	626	0	42	0	0	10	23	0
gene_2663	787	506	933	655	742	720	473	1901	845	811	686	1033	128	851	471	1009	602	876	616
gene_2664	899	1864	1947	687	1694	1676	1753	1202	887	1687	1194	2539	1402	1161	1606	986	1306	1881	814
gene_2284	38	59	86	88	61	189	176	69	0	117	106	143	0	88	52	13	58	120	110
gene_2283	0	237	184	0	108	229	161	85	0	298	68	146	363	52	19	54	36	119	37
gene_2285	0	29	15	34	18	49	35	0	54	21	26	33	0	70	57	44	36	16	10
gene_2665	631	837	1063	1119	1005	953	801	1120	764	1140	671	1285	1463	930	1263	909	1161	1293	964
gene_2286	0	3	0	0	21	9	0	14	0	11	17	30	0	0	34	20	5	30	0
gene_2666	0	0	0	0	0	0	0	0	0	0	0	0	0	0	0	0	0	7	0
gene_2667	689	615	496	735	794	682	421	650	620	584	657	606	231	512	642	615	715	626	624
gene_2287	702	790	735	388	603	817	679	471	730	1071	493	1031	1122	716	621	477	457	889	537
gene_2288	367	371	220	442	662	982	652	275	500	626	551	1045	735	472	624	81	523	589	743
gene_2289	0	8	11	0	0	0	18	0	68	9	0	10	0	45	0	6	0	0	17
gene_2290	0	9	9	0	0	5	50	59	21	135	0	113	156	25	42	47	0	55	12
gene_2291	877	1516	1997	286	2011	2224	2364	473	1960	2305	1382	3791	2580	1557	2003	521	910	2661	981
gene_2292	1435	1020	1361	1452	1701	1251	1191	1325	1266	1325	1186	1512	1169	1084	1685	1287	1350	1474	1629
gene_2668	27569	21907	33188	12056	22122	24986	29902	31292	26165	33192	34735	31342	17507	24223	24818	36395	20018	27847	15108
gene_2669	420	704	710	528	805	750	791	508	878	991	820	1200	458	756	894	447	573	873	775
gene_2670	0	338	47	183	164	148	73	213	24	137	45	88	0	185	90	77	113	678	148
gene_2671	1019	845	980	567	701	745	643	749	1190	1423	613	1030	213	857	837	465	694	1175	656
gene_2673	1358	1323	860	1666	1496	955	1065	1501	960	1336	1077	1749	429	1058	1303	983	1384	1501	1474
gene_2672	1431	1113	1385	1186	1688	1298	1241	1119	1135	1346	1295	1534	557	1514	1530	1312	1187	1425	1320
gene_2674	26203	29833	41187	16541	29076	29959	38431	35004	20962	34559	28758	42135	19236	32710	30680	32766	24709	37324	17603
gene_2293	1061	131	378	165	706	155	2636	730	2695	2019	1798	1309	421	194	2253	1626	106	422	435
gene_2294	345	886	851	415	1017	499	952	702	545	1214	712	1666	670	873	922	662	633	1151	602
gene_2675	761	292	440	0	410	380	677	27	1288	342	139	940	1569	251	245	17	164	463	128
gene_2295	164	224	317	194	221	362	180	307	231	241	188	313	82	232	233	204	231	182	255
gene_2676	169	782	859	94	666	1169	879	612	901	1223	792	1436	1065	709	599	294	656	964	400
gene_2677	136	331	373	121	329	407	984	297	591	813	334	753	5381	326	210	345	235	332	285
gene_2296	429	727	1034	456	777	711	947	724	580	974	794	1267	390	1101	940	1055	926	1060	582
gene_2297	4442	4807	5842	4535	4294	4415	3153	7383	3880	4784	4705	5757	2894	4017	3959	6426	4901	5538	3840
gene_2298	0	12	6	0	0	0	13	0	0	0	0	20	167	0	0	0	0	5	0
gene_2678	0	49	25	69	17	28	32	24	0	25	44	44	186	66	24	0	0	28	84
gene_2299	0	0	0	0	0	0	0	0	0	0	0	0	0	0	0	0	0	0	0
gene_2300	1157	1661	1996	1428	1987	2111	1273	1813	1395	1549	1849	1727	1571	1617	1304	2652	1785	1764	1506
gene_2679	519	897	868	1056	887	898	693	638	900	961	734	1048	466	850	1093	842	1006	880	922
gene_2301	2049	2337	2543	1664	2989	2806	3002	1970	3484	3212	2183	3816	3455	2015	3406	1889	2358	2989	2243
gene_2302	652	647	805	1198	619	375	525	1075	296	400	742	870	427	562	567	879	541	877	544
gene_2680	314	424	474	458	634	705	275	689	404	630	417	590	808	302	387	509	528	580	461
gene_2303	1209	374	481	297	478	525	432	448	284	390	276	407	666	271	383	459	400	546	383
gene_2681	1084	810	1047	1407	1254	1199	841	1116	1186	1256	971	1250	1208	1027	1199	1045	1227	1169	1291
gene_2304	798	755	752	1538	1431	1098	717	589	1080	1136	770	1123	1233	1095	1276	992	1091	1221	1389
gene_2682	0	198	136	111	312	410	269	281	485	257	255	486	428	290	207	176	433	313	80
gene_2305	86	514	209	73	240	116	165	350	0	398	68	100	202	243	74	103	99	240	30
gene_2306	2084	2489	3766	2060	2558	3212	1964	3470	3192	1040	2593	2679	1566	1958	3294	5934	3500	2837	2391
gene_2683	157	3897	2820	211	2871	1098	1072	4132	553	3173	764	3184	499	2553	1002	1365	1286	2569	727
gene_2307	1174	1707	1637	568	2109	1824	2075	1000	2759	3134	1586	2996	2229	1711	2393	920	1389	2628	1487
gene_2308	555	1109	1139	468	1254	1576	1061	922	1009	1316	716	1784	809	997	1052	710	1164	1541	765
gene_2684	4622	6487	9472	2734	6821	9135	6700	5305	6465	9139	6720	9951	12323	5015	7112	5139	5036	6954	4636
gene_2685	1033	1199	1849	836	1735	1391	1802	965	1305	2370	1435	1962	1860	1113	1408	1149	1012	1551	1168
gene_2686	1332	673	1239	1000	980	1155	912	869	1360	1339	1307	1371	930	771	831	1320	926	846	1103
gene_2309	142	831	1081	707	972	899	922	1299	719	961	856	1063	459	923	907	1099	938	1198	774
gene_2687	528	380	448	217	343	520	415	628	584	544	501	576	224	496	431	326	316	507	244
gene_2688	206	712	752	432	590	723	717	428	565	873	976	1249	527	787	842	410	909	902	586
gene_2311	33170	25159	25047	9823	19576	34624	28420	23353	886	27484	16527	25870	38351	22321	19910	18733	24942	30995	21561
gene_2310	0	25	0	0	5	13	3	0	0	38	0	18	0	0	69	54	11	10	10
gene_2689	527	391	628	555	511	376	305	676	654	162	398	406	0	195	479	610	412	308	376
gene_2312	702	1276	1720	828	1779	1532	1876	1473	2149	2134	1816	2492	851	1939	1559	1238	1283	2059	1733
gene_2690	206	283	355	126	365	433	386	184	257	485	338	608	859	213	407	158	205	308	389
gene_2313	1008	1179	1084	691	1031	1328	1245	929	790	1441	935	1762	419	1194	1092	1041	679	1505	928
gene_2314	285	6	38	45	34	20	23	102	35	253	314	61	0	75	83	83	0	17	50
gene_2315	194	229	163	81	132	222	265	99	95	95	71	406	163	192	102	104	92	222	201
gene_2316	101	57	17	168	58	75	58	80	422	125	100	142	540	117	77	49	91	81	72
gene_2317	0	76	53	1	42	16	51	33	47	4	57	52	229	36	28	12	0	37	41
gene_2318	0	13	13	49	0	44	13	31	0	36	8	21	0	0	0	6	21	18	78
gene_2691	0	5	7	0	0	0	0	0	76	0	10	5	0	29	39	26	0	11	0
gene_2692	0	4	0	0	0	0	0	0	0	0	0	7	0	0	0	0	0	4	18
gene_2693	185	289	477	32	204	355	343	158	522	326	392	743	1111	377	365	107	94	296	185
gene_2319	0	4	0	30	0	0	13	0	0	27	1	12	0	0	0	26	8	0	10
gene_2320	2226	942	1634	1121	1691	1230	1393	1121	818	1305	1226	1383	1910	1396	1630	1445	1250	1477	1552
gene_2694	1244	985	1146	939	1137	990	873	752	1010	1491	950	1085	1432	1172	847	1001	1439	1209	987
gene_2321	251	371	270	459	680	741	541	426	1327	901	525	402	516	264	461	171	248	345	345
gene_2322	45	1	49	6	24	69	65	13	79	27	29	38	0	35	39	25	16	33	55
gene_2695	0	0	0	0	0	0	0	26	0	0	0	40	0	0	40	0	0	0	0
gene_2323	0	8	5	4	55	9	0	0	0	5	18	27	0	0	44	0	0	4	16
gene_2696	0	1	0	0	31	0	0	0	0	30	0	0	0	27	5	0	26	0	0
gene_2697	0	0	0	0	0	0	9	0	0	0	0	0	0	0	2	0	0	0	0
gene_2698	0	0	0	0	0	0	0	0	0	10	11	0	0	0	0	0	0	0	0
gene_2699	0	0	0	10	10	0	0	0	0	16	0	3	0	0	0	0	18	7	0
gene_2700	131	14	0	57	48	127	15	36	134	16	110	80	166	30	126	41	75	71	111
gene_2324	319	201	327	282	338	562	278	111	664	482	236	408	1455	222	379	183	133	188	278
gene_2701	0	0	16	0	0	0	0	0	0	0	0	0	95	0	0	0	0	24	0
gene_2702	0	107	129	0	103	147	55	72	14	167	185	55	0	82	31	1	31	36	19
gene_2325	837	949	1723	518	1382	1663	1126	801	1342	1765	1093	1464	2832	866	1415	749	923	1042	791
gene_2703	502	391	405	549	683	579	342	280	701	516	356	648	711	392	553	624	565	621	618
gene_2704	225	150	165	159	396	289	152	79	220	199	128	312	867	246	356	356	278	282	432
gene_2326	1172	1029	1885	1157	1382	1244	1179	1961	926	1596	1294	1791	1496	1384	1581	1775	1368	1926	1250
gene_2705	302	386	535	620	430	744	664	1002	726	618	424	635	207	570	673	629	685	762	584
gene_2706	3427	2773	4700	2725	2872	2510	2898	4891	2024	1456	3966	3461	1842	2034	2707	5282	2807	2691	2109
gene_2707	2752	1618	2319	902	1815	2699	2005	1635	2368	2428	1588	2922	2924	1421	2111	1264	1616	1775	1141
gene_2709	6430	7771	10260	5582	9317	9890	9138	8089	9031	11066	8579	12009	12086	10437	9928	5953	7622	9518	7739
gene_2708	1837	972	1168	1515	1593	1170	1408	1445	1779	1953	1467	1570	3092	1318	1965	1654	1261	1416	2124
gene_2710	966	1407	1758	893	1802	2933	2248	789	2227	2259	2082	3379	3932	2375	1871	1140	1293	1965	1200
gene_2328	0	41	39	50	16	26	27	46	178	28	65	61	0	23	11	8	40	33	14
gene_2327	1253	843	1406	543	1081	1037	792	1398	587	1116	1134	993	682	923	1279	1252	1095	881	1049
gene_2329	847	1639	2064	1541	1579	1289	1089	2369	1028	1366	1399	1919	1148	1415	1466	2102	1474	1752	1591
gene_2711	1178	2238	2565	865	2083	2211	2669	2355	2421	3520	2011	3657	2166	2285	2565	1444	1606	2927	1124
gene_2330	214	205	514	621	386	292	183	525	648	363	350	415	235	359	502	666	398	278	490
gene_2712	0	10	5	28	11	0	24	26	0	63	0	12	108	0	14	11	0	29	0
gene_2331	0	0	8	0	7	34	11	0	0	44	0	17	0	28	20	0	9	43	0
gene_2332	298	579	701	103	375	887	863	323	814	785	601	1272	632	531	602	180	216	796	286
gene_2713	0	0	0	0	0	0	0	0	0	6	0	1	0	0	0	0	6	13	0
gene_2333	82	24	49	75	68	21	74	37	62	84	94	93	0	35	151	77	97	54	28
gene_2334	666	843	956	614	1028	1135	945	698	1598	1354	1191	1842	2258	1299	1537	360	735	1341	906
gene_2714	2123	2232	2888	2340	2535	1996	1727	2761	2346	2444	2349	2448	1605	1791	1824	3293	2187	2472	2263
gene_2715	244	799	900	87	780	1072	1099	1042	930	633	715	1143	802	761	938	641	588	1108	494
gene_2716	205	90	83	83	79	80	63	241	87	38	49	162	0	52	113	178	114	152	77
gene_2717	905	1014	1604	989	1064	1201	1139	1836	1452	1046	1217	1578	989	1385	1094	1642	1254	1400	1063
gene_2335	927	893	821	445	787	767	618	620	545	1185	650	1316	911	828	903	530	561	1054	572
gene_2718	563	376	522	134	412	317	255	141	323	704	386	534	716	404	489	312	306	670	501
gene_2338	674	743	309	970	922	887	1023	257	1639	1147	703	1117	1582	1067	1182	348	659	769	700
gene_2337	386	474	307	431	448	276	311	536	487	592	358	432	1070	255	475	354	430	534	310
gene_2336	1292	602	1005	1369	1037	802	794	874	596	778	641	693	377	691	956	942	1065	757	857
gene_2719	4700	4859	5463	2482	4795	4459	4529	4930	4466	6346	4152	6859	3794	4205	4433	3914	3907	5605	3397
gene_2339	526	782	874	405	806	1017	752	880	854	1204	595	1643	835	683	1181	530	658	1209	382
gene_2720	1002	1020	1315	920	1004	1151	860	929	679	1016	892	1499	445	1020	1081	1198	1143	1131	1013
gene_2721	660	1030	1191	949	1025	763	645	1573	689	912	877	1030	864	892	925	1312	952	1330	685
gene_2340	139	381	412	387	388	322	325	298	459	355	281	454	218	299	477	320	387	418	263
gene_2723	131	376	494	101	397	467	385	377	330	455	424	461	342	200	426	288	381	484	348
gene_2341	817	576	648	666	860	636	462	780	436	468	462	782	537	915	629	561	695	774	463
gene_2722	495	591	545	431	579	491	535	628	283	721	438	682	581	632	693	456	477	781	614
gene_2724	874	778	796	646	1077	660	479	549	589	1423	670	1253	1065	755	1090	635	572	982	864
gene_2342	0	17	0	0	0	0	48	0	0	526	72	83	0	40	0	96	0	6	0
gene_2725	1807	2914	3601	520	2647	3092	2801	1704	2299	4089	1621	4623	5044	1488	2518	1711	1502	2921	1963
gene_2344	492	886	1075	222	858	1118	1499	348	1020	501	864	1251	3456	230	1388	555	465	655	798
gene_2345	2480	2013	2464	811	2197	2170	3025	756	2429	2237	2161	2591	6439	878	2808	1093	1396	1315	1711
gene_2343	69	0	154	20	29	56	10	48	0	524	243	89	69	0	29	181	13	27	71
gene_2346	0	17	17	0	7	0	0	0	29	0	27	0	0	0	0	0	0	0	0
gene_2726	0	115	299	102	315	195	202	104	85	312	276	434	263	537	537	23	215	331	122
gene_2727	0	132	206	16	84	162	185	111	107	182	136	196	71	43	236	154	127	100	86
gene_2728	1100	1424	1735	1899	1044	1141	1018	1691	669	1143	1009	1336	338	914	1035	1497	1371	1478	1086
gene_2347	386	369	533	777	879	710	898	526	803	992	589	866	736	789	627	797	857	773	1109
gene_2348	0	80	96	22	115	69	56	25	55	148	143	153	0	106	98	73	144	111	78
gene_2729	0	12	19	0	33	29	5	0	0	0	0	4	0	8	0	0	0	0	0
gene_2349	46	100	107	46	133	149	90	94	86	148	132	160	0	159	188	70	95	148	127
gene_2350	2712	1317	1635	1263	1764	1438	2380	1620	1708	1774	1578	2350	3089	1344	1830	3481	1374	1294	1078
gene_2730	1172	913	1448	1837	1477	1529	1336	1453	1172	1561	1852	1584	1581	1851	1226	1633	1619	1240	1764
gene_2351	702	545	841	182	537	876	794	534	804	861	646	1340	871	577	667	340	344	838	389
gene_2352	376	333	458	444	451	327	295	347	317	364	316	381	219	289	217	515	568	652	503
gene_2731	0	3	30	33	0	33	30	60	0	5	11	13	0	25	0	0	0	2	0
gene_2732	12873	7377	13617	5000	9706	5665	25042	8414	4236	19033	5158	14389	6034	6112	9939	6698	6692	5394	5608
gene_2353	523	252	459	139	332	252	272	368	311	297	397	447	664	278	893	304	324	1040	304
gene_2733	376	464	485	319	546	647	462	455	334	485	416	675	350	617	499	456	571	697	598
gene_2354	104	7	53	0	84	15	14	87	163	47	16	95	0	19	8	59	40	21	34
gene_2734	0	0	18	0	0	0	0	0	0	13	0	0	0	0	0	29	0	0	0
gene_2355	0	0	0	0	0	0	0	0	0	0	0	0	0	0	0	0	0	0	0
gene_2735	0	0	0	0	0	0	0	0	0	0	0	0	0	0	0	0	0	0	0
gene_2357	0	1	18	45	68	0	2	0	0	16	0	27	0	6	0	15	0	6	17
gene_2356	618	531	617	446	457	494	601	483	266	558	430	703	542	566	754	621	695	487	421
gene_2736	385	715	785	643	782	724	686	637	798	855	528	869	120	723	838	1015	827	942	908
gene_2358	1456	1297	2022	1322	2662	2385	1942	1413	2703	2674	2431	2946	2033	2989	1944	1285	1903	1837	1940
gene_2737	1041	488	608	743	622	742	447	846	330	637	800	597	392	664	676	781	804	698	745
gene_2738	0	28	41	70	102	60	202	56	243	159	183	169	0	52	202	135	32	41	52
gene_2359	1031	1401	1624	1342	1156	1577	1394	1815	1501	2018	1354	1621	772	1391	1530	1326	1280	1757	1215
gene_2739	1228	1200	1478	1478	1264	1190	877	1500	987	1159	1340	1397	881	990	1229	1742	1118	1286	762
gene_2740	730	530	586	390	577	429	512	566	619	657	482	749	612	691	683	719	660	717	355
gene_2360	4739	4922	5274	5317	4279	3925	2081	5351	4927	4536	3407	4903	4070	3210	5927	5398	6719	5526	5588
gene_2741	0	39	42	0	51	24	60	74	117	100	50	65	0	30	8	67	33	31	20
gene_2742	83	99	76	0	84	71	31	105	228	131	69	96	0	105	92	38	90	48	56
gene_2743	2210	3732	5495	1430	6668	3074	2308	3295	1148	12724	1793	4431	4149	2442	4239	1281	1784	3561	1997
gene_2744	6069	11743	12832	4410	10506	12456	8800	11326	11690	14152	8398	15589	11048	9635	9272	8930	9583	12474	7824
gene_2361	418	463	629	454	625	502	441	820	389	741	473	768	468	459	738	599	740	879	406
gene_2745	785	692	795	784	621	564	392	930	230	699	654	635	59	473	429	868	571	695	622
gene_2362	1458	2133	2510	2203	3184	3064	2298	2141	2950	3335	2055	3477	3516	3050	3191	2102	2421	3000	3002
gene_2363	7187	8912	12437	502	8294	11361	16492	6404	9472	14322	6502	18016	8187	8524	11379	2302	4970	12383	2671
gene_2364	1370	790	1040	642	783	557	979	939	1448	866	829	916	728	621	485	766	604	524	570
gene_2746	3985	2084	2987	2173	1779	1809	1924	3213	1632	1580	2397	2410	808	1916	1657	3690	2280	2128	1472
gene_2365	92	257	177	30	455	466	611	98	637	535	355	689	405	284	485	107	364	527	105
gene_2366	1341	704	890	452	765	624	649	659	481	740	610	844	723	772	826	792	607	841	429
gene_2367	791	1245	1144	846	1420	1609	1229	941	1638	1633	927	2168	1711	1566	1749	795	1299	1995	1151
gene_2368	431	182	187	244	410	335	441	237	411	448	222	353	869	278	241	326	227	436	142
gene_2369	99	452	557	78	425	691	454	422	471	539	457	823	299	499	384	279	339	606	156
gene_2370	0	16	5	110	0	26	10	0	0	55	15	9	0	26	9	6	29	19	5
gene_2747	135	515	698	123	531	474	400	888	544	626	381	681	0	266	520	342	366	508	273
gene_2371	0	18	13	59	7	40	0	0	0	10	20	8	0	0	0	0	0	36	8
gene_2748	265	142	201	300	293	432	268	86	405	366	225	460	277	295	255	288	82	278	167
gene_2372	761	1441	1655	731	1355	1258	1184	1707	1296	1659	1201	1801	1528	1426	1221	1269	1404	1785	1224
gene_2373	425	521	615	76	393	504	440	502	296	190	322	752	101	504	486	477	445	648	214
gene_2374	1035	1141	1266	1351	1014	988	940	1672	710	1014	1112	1146	822	990	971	1207	1312	1214	1102
gene_2749	1339	1372	1408	1172	1519	1693	1323	903	785	1635	1221	1944	1750	1256	1367	1271	1341	1639	1308
gene_2375	5322	2959	4830	3497	2896	3053	2691	4807	2507	1603	4612	3062	1371	2460	2765	6575	3302	3118	2676
gene_2750	706	1337	1358	1420	1880	1252	1488	1003	1466	1427	1101	2201	821	1778	2452	922	1384	2254	1660
gene_2376	918	663	859	1005	1323	849	950	841	728	748	776	788	1207	951	1479	634	778	1152	965
gene_2751	3711	2210	1991	6610	4387	2674	2950	3504	1229	3459	2905	3408	1233	4330	5968	2091	3800	4118	4509
gene_2377	0	11	0	57	11	0	21	55	0	18	0	26	0	0	23	0	0	14	46
gene_2378	0	0	0	0	23	0	0	10	0	0	0	0	0	0	0	0	0	0	0
gene_2379	0	52	0	31	32	11	58	104	0	41	0	65	0	24	0	39	25	83	73
gene_2380	0	0	0	0	0	0	0	0	0	0	0	3	0	0	0	0	0	0	0
gene_2381	526	312	392	107	349	703	491	197	1263	673	391	584	1145	232	437	134	198	441	315
gene_2752	0	56	118	74	138	110	119	56	211	81	51	122	235	64	169	21	53	113	90
gene_2753	1939	2121	2371	1202	2751	3172	2721	1643	1846	3216	1862	3195	3086	2333	2793	2235	1956	2291	2011
gene_2754	217	139	191	378	229	291	162	153	233	270	162	390	0	282	517	367	259	159	427
gene_2382	1671	1015	1320	2004	1427	1536	1192	1304	1159	1439	1051	1175	927	1163	1160	1609	1628	1529	1492
gene_2755	2002	2211	2369	2680	2050	2265	1934	2910	911	1860	2030	2556	979	2061	2009	2437	2238	2370	2007
gene_2383	283	570	347	685	645	581	454	461	498	404	359	580	209	543	552	588	687	572	774
gene_2384	573	906	1006	826	983	748	834	428	662	608	635	913	728	852	752	723	1033	889	770
gene_2756	0	9	24	52	19	0	76	49	69	32	9	23	0	57	0	17	0	4	22
gene_2385	349	20	82	77	23	32	125	390	0	47	105	133	0	26	40	42	36	25	32
gene_2386	395	945	959	921	746	637	465	585	629	762	737	946	496	850	816	668	760	999	714
gene_2387	758	840	743	1082	997	686	622	657	761	1108	666	907	483	727	762	787	917	1003	911
gene_2757	2224	2121	2724	2754	3127	2532	2566	2082	2113	2942	2007	3372	3292	2877	2468	1898	2738	2363	2985
gene_2758	102	214	260	248	160	96	121	215	0	119	288	215	0	193	152	275	147	204	248
gene_2759	376	314	165	346	476	281	432	138	489	278	231	443	686	297	353	317	282	450	379
gene_2760	728	850	1119	1028	928	1006	676	1409	936	852	590	978	594	829	945	999	1164	1195	1098
gene_2761	0	111	52	81	131	174	71	200	23	109	72	56	0	65	106	177	121	140	107
gene_2388	353	351	484	146	361	365	242	640	363	487	293	547	132	378	450	349	324	447	247
gene_2389	5486	4514	4774	6231	6168	6130	5138	4607	6983	6902	6156	6630	5029	5362	7664	4062	6090	6855	6335
gene_2762	1344	1600	1268	1857	1911	1971	1917	1242	1785	1981	1530	2280	2862	1854	2501	1132	1804	1932	2764
gene_2763	656	896	1251	370	862	845	1152	1050	779	1408	808	1682	1679	1205	1418	794	858	1595	512
gene_2390	9584	11929	13929	9031	9460	9672	9842	16094	10215	16365	12052	14629	6517	11803	15316	15529	11402	16021	8620
gene_2391	0	98	77	99	84	1	11	103	100	147	57	133	0	53	70	126	103	89	102
gene_2392	54	199	424	218	287	201	106	464	57	587	255	443	0	227	383	305	231	364	314
gene_2393	182	0	94	0	14	0	8	86	56	27	35	22	0	40	0	136	0	0	0
gene_2764	0	7	18	1	0	0	8	64	0	7	6	16	0	27	0	0	0	11	14
gene_2765	52	13	51	0	0	8	0	49	74	0	12	130	0	0	112	135	0	12	0
gene_2394	0	0	6	0	0	0	0	0	0	0	6	6	0	0	22	0	0	0	12
gene_2395	336	0	59	0	95	0	54	0	139	6	102	248	324	20	223	607	11	19	44
gene_2396	486	374	492	182	607	1165	505	472	766	968	707	867	614	780	459	436	554	501	544
gene_2766	464	335	413	399	939	1181	628	366	1706	1087	1298	664	1287	775	728	978	1241	463	1201
gene_2397	0	0	13	20	22	0	0	0	113	28	30	13	0	0	12	23	0	0	0
gene_2398	0	0	0	0	0	0	0	0	0	0	0	0	0	0	0	0	0	0	0
gene_2767	352	892	984	309	809	862	660	898	832	597	722	1000	402	796	718	809	617	1076	542
gene_2399	0	50	61	105	41	95	36	74	85	138	108	75	0	21	69	123	41	48	41
gene_2768	351	645	627	653	759	559	719	986	442	719	684	802	281	589	590	1130	701	697	591
gene_2400	181	1191	1346	42	1007	573	308	982	220	963	237	615	194	900	470	473	135	337	587
gene_2401	0	0	0	0	0	0	0	0	0	11	0	0	0	0	0	0	0	0	0
gene_2769	367	264	319	195	330	423	132	303	508	318	211	302	405	193	307	469	228	302	365
gene_2402	159	828	863	296	615	359	614	830	352	1251	487	1257	1432	518	630	1053	453	709	372
gene_2770	727	700	665	63	799	1181	1265	338	1027	1111	530	1597	948	766	914	368	492	924	302
gene_2403	0	0	0	0	0	0	7	3	0	0	7	13	0	0	0	0	19	5	45
gene_2404	0	49	18	0	12	0	0	39	30	55	34	20	0	0	33	8	0	18	22
gene_2771	108	362	358	60	247	304	519	174	408	360	249	583	128	78	441	246	265	434	173
gene_2772	294	108	132	137	109	44	124	189	28	80	111	95	136	114	140	172	90	144	66
gene_2405	1124	1261	1966	2333	1104	1037	719	1651	746	656	1159	1273	231	1024	1052	1631	1588	1484	1203
gene_2773	475	676	805	632	558	723	493	1116	380	510	628	921	268	646	711	869	853	1101	745
gene_2406	387	306	437	459	430	339	247	469	291	290	222	355	232	313	320	500	420	384	240
gene_2774	784	779	995	924	1250	1198	798	1205	948	1207	1006	1375	882	1043	1298	1184	1216	1183	1547
gene_2407	2190	2552	3114	1462	2769	3019	2563	2550	2479	3086	2239	4402	1290	2109	2756	2447	2494	3270	2043
gene_2775	0	8	0	0	22	0	0	0	0	27	0	0	0	16	16	0	0	0	0
gene_2776	0	0	10	0	27	0	54	0	0	35	25	6	0	0	0	42	0	0	0
gene_2408	0	0	0	0	0	0	0	0	0	0	0	0	0	0	0	0	0	0	0
gene_2777	0	0	0	0	40	0	10	0	0	0	6	0	0	0	0	11	0	0	0
gene_2410	96	98	97	197	147	75	126	69	174	154	114	161	107	90	80	36	194	124	141
gene_2409	439	385	602	704	397	587	454	592	107	518	336	443	349	598	490	509	363	648	337
gene_2778	1169	1053	1047	336	926	740	1076	873	579	2257	901	1274	647	1328	1642	274	768	1336	503
gene_2411	0	7	0	0	17	0	8	0	0	0	9	30	0	0	24	20	0	0	0
gene_2779	143	361	589	219	529	437	531	489	605	611	279	805	922	445	363	222	459	584	241
gene_2413	2437	2445	3575	2408	3744	3039	3282	2505	1670	3034	2122	3668	5272	3361	4597	1355	2570	3154	3536
gene_2412	3251	2129	2885	2121	2850	3145	3049	1939	1945	4017	2209	3272	2595	3117	2710	1368	2489	2811	2053
gene_2780	1936	1564	2035	980	2421	2334	2124	1078	2793	3494	1986	3051	2835	2280	3295	1163	1617	2113	2253
gene_2781	91	99	67	41	92	61	88	164	36	100	57	57	0	76	105	196	110	83	33
gene_2414	1808	1319	1846	2332	1900	1583	1540	2116	1588	2234	1690	1816	1154	1745	1801	1752	1913	1958	1761
gene_2783	374	494	609	341	513	450	318	439	316	354	439	556	0	427	461	550	639	527	452
gene_2782	1432	1479	2148	1527	1880	1327	1324	1726	1450	1997	1926	2128	1584	1780	1981	2274	1804	2542	1507
gene_2415	7046	5061	5694	4478	5800	5248	5058	4922	3797	3958	3575	5372	4649	4440	6528	3713	4138	5133	4749
gene_2416	391	993	596	504	553	192	705	1288	236	711	362	1174	436	1012	255	686	499	1034	609
gene_2784	409	467	502	395	595	246	599	744	377	522	393	638	156	615	504	503	282	656	215
gene_2417	0	0	0	0	0	14	0	0	0	0	0	4	0	0	9	0	0	0	0
gene_2785	0	0	17	0	0	0	5	0	86	15	0	38	44	0	0	0	0	26	0
gene_2418	0	0	0	0	0	0	0	0	0	0	0	0	0	0	0	0	0	0	0
gene_2786	0	0	0	0	0	0	0	0	0	0	0	0	0	0	0	0	8	0	0
gene_2787	0	0	0	0	0	0	43	0	0	15	0	4	0	0	0	0	0	11	0
gene_2421	0	0	0	0	0	0	0	0	0	12	28	4	0	22	16	70	0	0	0
gene_2422	0	0	0	0	0	0	0	0	0	0	0	3	0	0	0	0	0	0	0
gene_2420	0	0	0	0	0	0	0	0	0	0	0	0	0	0	0	0	0	0	0
gene_2425	0	0	0	0	0	0	0	0	0	0	0	0	0	0	0	0	0	0	0
gene_2424	0	0	0	0	0	0	0	0	0	0	0	0	0	0	0	0	0	0	0
gene_2423	0	0	0	0	0	0	0	0	0	0	0	0	0	0	0	0	0	0	0
gene_2419	0	5	0	0	0	22	0	0	0	0	0	8	0	0	22	0	0	0	0
gene_2788	1230	899	1372	1079	1130	995	1095	1096	1079	1750	1201	1156	1273	1144	1276	1317	1231	1359	997
gene_2426	322	527	558	119	545	296	729	531	474	661	316	1151	284	677	574	106	371	1193	153
gene_2789	1237	1703	2461	1087	1599	1534	1632	1904	1247	1604	1326	2157	1357	1462	1435	1724	1418	2012	1257
gene_2427	2483	3177	3906	4155	3228	3264	2318	4726	2983	3366	2585	3527	2674	2385	3468	6201	3395	3863	2825
gene_2790	361	935	1218	171	898	890	925	947	713	1048	664	1463	668	893	986	477	710	1446	457
gene_2428	928	536	720	1129	903	456	1235	828	381	1643	1116	1150	683	919	1003	1604	566	655	884
gene_2793	1541	1439	1367	727	1298	1524	1511	938	1372	1638	1132	1736	618	1645	1573	968	1395	1790	909
gene_2792	637	12	560	353	274	66	1256	450	2161	864	1933	445	621	153	1804	258	87	422	271
gene_2791	568	1251	1241	9	1259	1431	1813	748	1725	1867	1098	1716	899	1155	859	832	710	1302	509
gene_2794	835	887	1041	1126	709	833	783	1180	645	1045	1038	1247	363	481	983	1854	939	1350	827
gene_2795	1454	856	1210	697	1335	1229	1232	1030	999	1796	1043	1653	957	1874	1309	907	995	1439	1120
gene_2796	925	1191	1160	536	1100	1223	1201	941	1353	1093	1156	1530	811	934	1221	913	792	1090	895
gene_2797	486	413	552	294	535	300	474	770	319	485	443	385	83	260	481	717	588	446	615
gene_2430	1728	1310	1554	1052	1787	1089	1335	1266	1405	1569	992	1677	943	1128	1684	1306	1026	1229	1586
gene_2429	483	524	632	573	611	431	452	578	557	674	563	457	482	325	706	763	522	511	457
gene_2798	153	19	66	67	14	89	59	94	188	24	79	96	134	0	147	31	27	72	23
gene_2431	2405	2007	3967	936	2359	4041	3956	2410	2118	3570	1443	4003	3929	2478	3777	1538	2650	3212	1770
gene_2799	1836	942	1528	881	1373	1066	1133	1283	1139	2328	1110	1377	2422	1456	1423	789	1623	1236	1342
gene_2432	1336	1315	1352	729	1519	1489	1744	905	1634	1657	1405	1970	1971	1592	1332	938	1388	1745	1075
gene_2801	431	914	736	546	869	1119	1234	670	1114	1058	715	1153	656	712	1246	397	775	947	914
gene_2800	8785	6347	5824	6423	4489	3808	6241	8269	5787	5943	13309	5313	2831	3741	4799	10141	3688	4699	6663
gene_2802	4244	8335	8527	2577	7032	9488	9439	5359	11141	10366	5556	13510	9949	5875	7380	4091	5470	8669	4129
gene_2433	633	559	784	979	456	422	476	559	405	614	327	557	196	505	573	750	892	634	639
gene_2803	1081	842	967	1168	1082	881	865	1031	696	800	657	862	1051	734	1005	1161	1266	1006	1150
gene_2434	215	745	880	496	1047	929	1037	611	701	969	791	1405	1382	693	1012	424	688	890	421
gene_2804	548	807	878	282	932	951	1074	239	971	1252	761	1410	1471	1070	1186	619	716	1009	673
gene_2435	503	338	621	545	459	533	460	804	835	373	748	424	808	572	602	717	717	494	593
gene_2436	2119	1395	1674	1902	2726	2395	2150	1643	2684	2207	2583	2285	2435	2017	2891	2228	2491	2198	3057
gene_2437	486	967	1249	370	770	1106	883	1075	979	1142	983	1306	953	955	1074	1049	756	1297	612
gene_2805	469	354	453	746	621	827	528	292	355	579	766	733	188	848	988	398	818	721	758
gene_2438	0	0	0	0	0	0	6	0	0	0	0	0	0	0	0	0	0	0	0
gene_2806	693	146	470	209	383	0	1235	367	834	279	825	2368	1873	126	1488	5568	31	128	94
gene_2439	600	652	920	878	642	515	760	838	1082	643	555	703	352	640	866	809	458	754	576
gene_2807	347	152	174	241	122	184	154	233	115	238	239	140	129	158	150	237	195	213	209
gene_2440	41	624	432	109	575	346	373	158	127	802	508	579	742	488	606	282	266	723	229
gene_2808	609	956	1066	1098	1506	1103	1073	953	1344	1594	1066	1466	1689	1374	1253	690	686	1110	864
gene_2441	1416	1640	1805	857	1236	1342	1510	2436	2429	2090	1420	1682	1798	1396	1586	1969	1415	1833	863
gene_2809	925	1208	1414	1989	1035	1225	992	1727	905	967	1357	1140	905	907	1131	1574	1315	1501	1025
gene_2810	913	1008	1354	1654	1152	1054	1008	1205	775	1156	884	1118	579	778	965	1276	879	1175	757
gene_2811	1519	2354	2551	1259	2461	2804	2519	2778	2319	2885	2081	3761	1467	2547	2952	1608	1812	3457	1640
gene_2442	655	437	401	285	465	747	488	102	622	609	391	847	605	545	638	291	396	622	569
gene_2812	551	505	870	447	400	440	354	580	51	222	349	512	497	462	462	655	645	558	420
gene_2443	1420	1557	2425	1120	1488	1637	1644	1381	1067	1942	1479	2151	1547	1539	1462	1677	1608	1831	1376
gene_2813	0	284	202	0	84	415	242	33	140	240	169	441	333	264	152	31	110	335	97
gene_2814	0	20	0	32	38	0	10	0	0	0	23	30	0	17	10	5	0	0	11
gene_2815	0	5	8	0	11	0	6	0	0	5	10	5	0	0	0	0	20	0	0
gene_2816	0	57	52	31	89	53	24	0	0	94	24	73	92	31	52	21	34	30	17
gene_2444	786	1032	1382	2125	1772	1313	1163	1100	1473	1664	1421	1484	1636	1334	1518	1714	1549	1691	1358
gene_2817	2204	2175	2136	1157	3026	3023	3164	1585	3115	3006	2605	4215	2890	2526	3663	1502	2090	3075	2331
gene_2818	515	363	727	311	453	393	675	838	591	644	603	430	306	347	510	720	548	461	409
gene_2445	734	842	1094	970	1140	833	1011	1037	690	1285	1094	1294	716	1096	1036	801	974	1296	1029
gene_2819	1339	939	1404	614	1477	1228	1674	443	1306	1870	1039	2468	3731	1448	1565	666	819	1275	1001
gene_2446	84	586	222	73	373	469	259	53	386	880	314	819	770	407	720	176	286	685	327
gene_2820	7518	5803	8707	6686	7165	7846	5579	8256	7635	5646	6047	7450	5907	4540	8730	13025	7402	8186	7053
gene_2447	1159	1909	2109	409	1801	2194	2084	1603	1363	2677	1674	3210	1994	1692	1940	1219	1421	2420	1094
gene_2821	490	1510	1152	541	1473	1336	1135	720	1193	1394	1192	2533	1382	1088	1706	871	883	1576	975
gene_2822	511	351	424	301	373	413	193	381	467	455	354	381	526	271	563	315	327	347	421
gene_2448	3071	2627	3904	3684	2600	2617	1758	4135	2121	1666	2284	2638	2456	1683	2767	4580	3092	2930	2442
gene_2823	1881	1926	2830	843	1941	2137	2078	2162	1282	2469	1692	3337	863	2027	2502	1568	1622	2896	1285
gene_2449	8547	5644	7465	4264	5459	5240	4535	8525	6498	3529	7915	7186	2871	4973	5834	11904	4513	6134	5140
gene_2450	1062	1431	1663	1957	1689	1775	1636	2120	1003	2240	1642	2221	2626	2197	2102	1588	1659	2062	1904
gene_2824	1755	2139	2336	1816	2593	2426	2280	3038	1900	3002	1452	2693	1011	1721	2220	2354	1905	2301	2609
gene_2825	1369	1072	1183	857	1001	1031	842	730	918	960	677	1029	671	704	1123	872	1020	920	772
gene_2451	4577	2885	3961	3528	2997	2729	2987	5165	2369	2546	3485	3786	1749	2692	2756	4725	3054	3037	2852
gene_2452	109	275	293	440	259	274	164	305	31	255	265	311	300	269	227	370	329	361	332
gene_2827	246	175	133	76	191	207	159	174	53	269	209	242	133	113	83	139	216	271	175
gene_2828	570	454	483	278	335	394	208	585	379	259	188	360	175	236	432	480	381	386	237
gene_2826	3055	337	1586	689	2758	1041	11566	2607	8169	7763	8503	7992	3335	1132	12889	15387	1145	2253	2096
gene_2453	3707	5282	5664	5874	8740	9228	6122	3614	8684	8786	8240	9682	10637	9583	8937	3699	6972	6828	8970
gene_2454	709	666	820	623	715	773	723	914	625	681	828	842	445	665	799	1035	892	1049	674
gene_2829	1481	1192	1837	2250	1722	1957	1490	2123	1864	2102	1623	1577	1236	1823	1808	1603	1770	1815	1728
gene_2830	1200	1124	1072	359	1021	1415	1198	924	1096	1295	788	1523	1072	721	1418	864	857	1271	1046
gene_2831	1839	1564	1482	1626	1975	1534	1538	1226	1839	2155	1670	2350	1062	1714	2190	1599	2008	2307	1723
gene_2832	3045	3314	3041	2337	3250	2672	1986	2465	3069	3488	1977	2997	3608	1790	3441	2246	3054	2803	3423
gene_2833	192	634	433	197	828	921	607	425	561	952	492	1034	695	550	740	283	353	691	401
gene_2455	36	23	113	206	52	50	59	56	27	52	20	62	0	76	151	108	73	155	88
gene_2834	1023	812	1034	787	905	773	913	1047	499	1016	880	1168	501	1081	1108	581	743	1306	755
gene_2835	531	675	659	268	766	696	1101	279	656	761	503	1233	989	893	799	392	552	687	525
gene_2836	2846	3788	4374	1787	3206	3437	3747	4160	2062	3668	3035	4564	2831	3451	2896	2657	3002	4520	2117
gene_2837	424	893	733	571	698	647	614	732	328	679	629	817	376	653	632	651	599	626	638
gene_2456	0	17	16	0	17	0	36	170	0	18	139	36	201	34	6	0	15	30	17
gene_2457	1219	858	698	1017	847	764	692	784	605	762	673	1269	659	1106	1365	994	1080	1207	928
gene_2838	1065	1058	1156	1352	1180	989	1051	907	580	1171	1105	1273	575	656	1225	1321	1157	1446	813
gene_2458	0	7	4	0	0	38	10	0	34	1	14	2	255	0	19	0	0	0	0
gene_2839	0	85	73	52	45	88	110	26	140	80	106	156	329	104	0	0	102	36	100
gene_2459	1142	1168	2061	683	1213	1970	1161	1145	1732	1966	1351	1536	3044	1122	1854	1213	1303	1652	1430
gene_2840	632	440	424	375	481	283	276	736	224	351	454	514	0	455	430	626	505	498	354
gene_2460	1168	1234	1222	1040	997	1140	1103	1654	1132	1417	1184	1473	880	1172	925	927	1000	1317	881
gene_2841	618	465	662	602	652	481	463	342	338	508	549	577	151	615	538	405	537	690	523
gene_2461	816	698	750	698	722	703	697	954	525	977	529	751	744	468	826	761	855	632	639
gene_2462	680	1883	2109	944	2092	2228	2075	1572	1755	2800	1616	2511	1873	1526	2233	1804	1697	2163	1565
gene_2842	490	931	952	517	1140	1264	1113	580	530	1398	1111	1873	697	1115	1503	931	732	1336	861
gene_2463	689	482	702	1248	809	677	373	942	484	681	509	565	740	518	998	577	776	751	1112
gene_2843	2381	2216	2664	3113	3277	3067	2635	2559	2361	3286	2714	3903	3238	2475	3649	2368	2806	3630	3205
gene_2464	538	485	387	496	491	497	334	164	661	708	427	617	190	424	626	249	412	518	494
gene_2465	900	1933	2064	2829	1555	1011	973	2721	1365	795	1676	1510	1096	1134	1601	3303	2009	1618	1456
gene_2844	1338	1122	1450	1297	1876	1779	1804	1131	1456	1875	1640	2114	1088	1677	1797	1500	1594	1596	1432
gene_2845	364	553	600	424	416	544	323	480	157	551	452	687	268	503	632	560	529	678	421
gene_2846	0	38	26	38	30	11	31	59	34	6	32	52	79	25	39	19	0	36	48
gene_2847	3924	3747	3223	4924	7401	5053	5347	2837	7130	6009	4007	5856	9641	4256	6158	2376	4890	4457	6637
gene_2466	204	104	81	159	115	169	135	162	135	123	134	188	0	189	145	86	291	152	241
gene_2467	838	911	703	531	1267	939	1185	851	1255	1328	828	1557	1874	1169	1184	617	982	1126	1041
gene_2848	413	644	531	180	782	664	631	277	1097	817	503	883	1822	325	933	195	308	696	414
gene_2849	1294	1600	1736	1327	1353	1494	763	1898	1322	1990	1187	1679	1665	1317	1412	1562	1337	1802	1433
gene_2468	800	1130	1566	1221	1394	1018	997	1349	790	1282	1025	1237	629	927	1037	1251	1388	1285	1205
gene_2850	516	749	702	371	736	502	599	668	564	802	773	954	770	641	876	725	641	873	500
gene_2469	3434	3171	5099	2390	3291	3660	3174	4719	3341	3338	3753	3666	2179	3034	3610	6756	3140	3428	3442
gene_2851	1166	1087	1073	1243	1669	1123	1286	668	1408	1491	1294	2035	399	1299	1766	1584	1493	1741	1745
gene_2470	156	60	26	22	12	0	38	139	293	155	63	79	0	48	89	247	20	149	71
gene_2471	0	0	0	0	0	0	0	0	0	0	0	0	0	0	0	0	0	0	0
gene_2472	64	54	35	24	24	25	51	70	0	38	55	58	0	29	28	8	43	24	10
gene_2473	0	43	8	0	29	40	33	40	0	13	11	46	0	25	0	10	39	4	0
gene_2474	143	220	156	12	273	0	284	600	209	164	269	574	81	300	121	98	291	590	98
gene_2475	1310	1142	1512	1820	1606	1218	1176	1717	1328	1379	1571	1617	2201	1423	1801	1471	1746	1633	1545
gene_2852	142	640	676	549	553	350	491	624	496	388	269	448	283	584	609	515	220	768	348
gene_2853	0	0	0	0	0	0	0	0	0	0	0	0	0	0	0	0	0	0	0
gene_2854	0	0	0	0	0	0	0	0	0	0	0	0	0	25	0	9	0	0	0
gene_2855	0	6	0	0	8	12	0	0	0	0	0	1	0	23	0	22	0	9	0
gene_2856	0	0	0	0	0	0	0	0	0	0	0	0	0	0	0	0	0	0	0
gene_2857	0	0	0	0	0	15	0	0	0	0	0	0	0	0	0	10	0	0	0
gene_2476	0	9	0	0	5	0	22	0	72	0	0	3	0	0	14	0	0	11	9
gene_2858	503	205	309	635	297	280	276	211	196	360	372	307	0	335	453	234	384	414	396
gene_2477	3345	2500	3072	3435	2337	1981	2200	3725	1562	2137	2209	2583	1272	2330	2411	2648	3037	2531	2734
gene_2478	1032	924	1159	767	1427	1020	1093	850	1423	1339	818	1744	1975	1003	1857	614	993	1390	1109
gene_2859	1253	712	943	600	896	736	675	688	576	781	839	1151	986	1013	883	663	818	1024	576
gene_2860	535	869	1226	268	723	957	868	821	624	1163	801	1277	199	1004	1021	928	958	1168	626
gene_2479	783	1066	1207	1040	1385	1092	1124	1078	854	1269	1205	1504	796	1005	1306	937	1388	1598	1230
gene_2480	1305	1547	1566	1461	939	1149	1227	2213	731	1076	1276	1341	899	1078	1283	1587	1408	1484	897
gene_2481	1829	733	1020	1030	1159	756	735	845	990	676	741	745	713	527	950	1026	1197	747	1124
gene_2861	485	1051	954	521	1072	1670	1339	1190	1134	1640	764	1829	1643	1025	953	861	853	1405	928
gene_2862	1004	1742	1742	2396	1616	1830	1361	2503	980	1182	1576	1626	1002	1653	1780	2209	1815	1953	1694
gene_2482	2400	2264	2873	2526	2062	2368	2419	3475	2026	2385	2193	2459	2284	2688	1954	1779	2405	3026	2100
[truncated: 12,891 more rows]

## Sheet: STable 5
S Table 5. STAR feature count for the optic lobes RNA-seq data.
	OL_605_C_2B	OL_617_C_7Y	OL_638_C_0W	OL_638_C_1W	OL_638_C_7W	OL_638_C_BB	OL_647_C_5W	OL_650_C_1G	OL_650_C_1Y	OL_650_C_2P	OL_650_C_3R	OL_650_C_3Y	OL_653_C_BR	OL_654_C_0B	OL_654_C_9B	OL_654_C_9W
gene_3492	78	216	33	27	81	30	47	51	18	46	27	71	40	0	34	115
gene_3491	0	0	0	11	0	0	2	0	3	1	0	0	11	0	0	0
gene_3493	947	1900	1012	817	863	756	899	832	743	811	1255	968	447	427	695	835
gene_3494	14275	17091	7952	22691	220	53682	5543	136783	38227	1296	6090	3941	3801	70770	874	2162
gene_3495	4833	6414	4361	4105	3462	2524	3819	2275	2937	3667	4178	2932	2946	2122	2677	2827
gene_3076	6046	3869	4714	3409	2963	3746	5538	3294	2707	5700	6685	5522	5376	2341	5642	3449
gene_3496	582	651	508	553	353	581	633	647	414	570	549	727	651	55	558	478
gene_3077	538	1719	349	459	462	990	516	331	581	435	450	603	681	1165	389	588
gene_3497	97	366	28	92	162	111	99	108	76	122	142	168	104	54	116	77
gene_3078	1	0	0	0	0	13	0	0	0	0	0	0	0	1	0	0
gene_3079	38	19	4	3	13	7	9	9	1	13	4	1	2	3	4	0
gene_3498	0	20	0	0	3	14	0	0	0	4	0	0	0	0	8	0
gene_3080	910	1682	1044	813	1149	837	936	908	852	963	1155	947	495	58	610	938
gene_3081	1122	2150	1267	1069	1116	1133	1274	1116	1103	987	1362	1351	704	1200	925	942
gene_3499	1415	2607	1659	1541	1245	1881	2010	1521	1413	2015	1999	2144	2195	1419	1935	1536
gene_3500	1095	3385	1240	1363	1087	2815	1261	1227	1960	939	2360	2227	2119	1869	1070	1531
gene_3082	7703	11129	5745	5098	5587	2102	4988	3754	4076	5297	4872	3591	2294	1613	4971	5089
gene_3501	1004	2187	957	909	1059	905	996	780	744	1059	1233	1189	667	788	728	1056
gene_3083	630	1757	757	694	704	963	794	548	812	664	1010	1151	585	364	619	824
gene_3502	1341	3976	995	1108	1047	1323	1381	1014	1278	1318	1478	1968	1058	691	1311	1304
gene_3084	0	0	1	1	0	0	0	0	0	10	0	0	0	0	0	2
gene_3503	0	0	0	0	0	0	0	0	0	0	0	0	0	0	0	0
gene_3085	0	0	0	0	0	0	0	0	0	0	0	0	0	0	0	0
gene_3504	0	0	0	0	0	0	0	0	0	0	0	0	0	0	0	0
gene_3505	1319	1341	1044	875	992	740	1545	835	996	1070	1137	1113	882	189	940	779
gene_3086	580	198	771	908	601	598	934	286	279	675	905	565	176	152	324	315
gene_3508	1182	2239	1189	1113	1044	911	970	710	1034	791	804	1520	1218	1429	822	1114
gene_3507	364	393	423	372	327	168	446	270	218	337	357	439	249	409	207	202
gene_3506	0	0	10	1	0	0	4	0	0	0	0	0	4	0	0	0
gene_3509	122	232	54	48	119	32	50	41	0	73	63	96	21	0	47	63
gene_3510	123	602	572	306	101	126	358	295	358	197	148	183	217	0	801	289
gene_3511	25	33	27	5	15	22	5	0	11	8	5	37	116	0	11	14
gene_3512	66	222	36	40	23	106	20	105	134	5	11	64	396	138	9	45
gene_3513	1054	1201	603	452	1016	409	799	695	447	897	590	934	366	136	495	516
gene_3087	0	0	0	0	1	0	0	0	0	0	0	0	12	0	18	9
gene_3514	0	12	0	0	0	0	0	0	0	0	0	0	0	0	0	0
gene_3088	99	223	44	47	86	58	39	36	35	77	73	128	30	0	63	58
gene_3089	2880	5266	1142	350	1007	1225	3268	1018	381	2228	1764	807	1538	180	4803	1512
gene_3090	36	216	13	22	35	71	69	26	9	70	9	30	63	0	58	66
gene_3091	966	2278	857	889	888	1027	724	873	939	961	533	1049	1088	2196	702	829
gene_3515	2317	2297	1630	998	1396	1449	1772	1333	1059	1807	1405	1992	1023	469	1572	1370
gene_3516	5555	12927	2921	3014	4583	2090	3084	2913	3072	2724	4584	5295	2669	1243	3340	4933
gene_3093	0	25	5	6	8	9	3	38	5	4	20	0	42	0	1	5
gene_3094	0	186	18	45	26	136	23	36	102	1	0	30	82	442	0	21
gene_3092	0	45	1	0	3	0	6	0	13	0	0	0	9	42	0	2
gene_3095	998	1428	735	883	679	763	1087	635	399	733	1154	973	500	397	671	601
gene_3517	1579	312	977	1190	705	485	2695	929	727	998	2239	1697	719	6	690	358
gene_3096	105	151	104	42	108	70	130	71	26	120	61	71	81	0	72	48
gene_3518	25	0	10	1	0	2	2	0	0	6	0	0	2	0	4	4
gene_3519	0	0	9	12	0	19	11	4	9	4	17	17	3	0	9	10
gene_3520	0	38	0	0	0	0	7	0	0	1	0	0	5	0	4	0
gene_3521	78	125	76	22	76	5	33	51	55	55	23	35	68	126	27	27
gene_3522	1337	3308	1262	1200	1079	1093	1220	1023	1101	1182	1560	1237	939	473	1030	1136
gene_3097	0	0	0	0	7	7	12	0	27	8	0	10	0	0	11	13
gene_3098	1109	1697	1423	1467	1004	570	824	797	585	1094	1217	928	600	347	750	802
gene_3099	195	369	289	321	384	222	296	154	172	281	436	264	131	213	164	145
gene_3100	0	1	0	12	0	7	0	0	0	7	6	0	17	0	2	3
gene_3101	0	9	0	5	0	0	0	0	0	0	0	0	45	0	0	0
gene_3523	2819	4282	192	213	2271	3428	283	7704	3678	64	97	97	8380	5665	292	1269
gene_3102	570	2799	815	909	727	1701	932	748	1083	996	1262	1259	1031	1292	923	880
gene_3524	3757	5892	3189	2527	2515	3034	3913	2100	2393	3106	3192	3015	2077	1201	2873	2656
gene_3103	1066	3190	923	1093	908	1207	1259	970	1014	1097	1346	1554	1053	1031	1049	1006
gene_3104	3381	10204	3745	4008	3505	5712	4831	3694	4793	5710	5887	5222	4034	2808	5884	4097
gene_3525	1229	3635	1397	1049	1382	1228	1107	1036	1348	1470	1614	1578	1147	593	1016	1383
gene_3105	579	1128	447	563	461	626	673	320	465	371	767	669	285	0	495	455
gene_3106	0	2	0	0	2	4	7	1	0	0	10	0	11	0	2	3
gene_3107	0	0	0	0	0	0	0	0	0	0	0	0	0	0	0	0
gene_3526	0	0	0	4	0	0	0	0	0	2	0	0	0	0	0	0
gene_3108	130	100	274	169	257	176	312	203	62	223	255	219	77	0	135	162
gene_3111	1699	2849	1620	1720	1535	1324	1679	1149	1031	1287	1713	1438	1001	1161	1006	1146
gene_3112	141	418	383	172	166	63	78	78	100	98	66	124	193	0	132	152
gene_3109	131	269	57	59	109	90	67	45	57	51	101	56	55	133	74	78
gene_3114	333	563	202	306	198	283	216	145	182	196	228	302	178	90	146	175
gene_3119	65	154	90	43	82	81	50	12	91	36	90	0	97	0	63	41
gene_3116	36	203	67	88	134	77	143	63	73	111	110	140	25	0	107	100
gene_3117	220	198	140	161	138	161	215	58	115	151	141	147	156	154	152	125
gene_3120	100	54	105	74	52	109	77	113	50	54	89	92	60	0	56	69
gene_3118	26	13	59	42	61	6	39	38	0	42	32	20	10	160	30	35
gene_3121	32	129	44	43	100	39	27	32	25	26	84	66	36	0	31	57
gene_3113	253	657	355	271	345	316	352	212	253	279	344	469	183	374	225	377
gene_3115	236	308	98	67	147	88	42	100	85	63	124	19	95	138	87	117
gene_3122	306	627	241	238	329	285	231	191	190	262	226	274	155	207	202	371
gene_3123	329	564	209	137	194	227	154	109	262	234	228	248	96	67	177	189
gene_3124	114	409	181	83	218	54	126	44	158	176	249	167	141	211	101	166
gene_3125	101	103	91	57	70	64	59	149	80	82	119	131	54	0	61	83
gene_3110	89	184	72	60	67	8	38	34	71	56	58	72	17	0	81	49
gene_3126	120	110	112	48	81	28	88	89	61	103	43	128	41	0	94	79
gene_3127	32	118	75	35	35	75	81	68	81	41	81	107	83	92	56	106
gene_3527	107	35	92	71	81	68	42	34	80	90	128	37	30	233	50	19
gene_3528	0	26	4	0	4	7	0	0	18	0	0	0	0	0	0	4
gene_3529	8687	10558	10964	8808	8810	5244	10480	5547	3838	10948	11077	7272	3704	2103	5274	4653
gene_3128	391	1962	429	731	735	843	642	430	361	604	829	625	390	367	409	613
gene_3530	663	1767	694	590	567	641	783	562	473	714	719	825	689	581	700	555
gene_3129	1837	3511	1689	1666	2001	2008	2004	1174	1613	1956	2125	1624	1125	1442	1493	1750
gene_3130	534	492	594	497	461	225	454	333	227	530	485	490	238	583	237	369
gene_3531	14254	8961	1203	2315	7885	20060	2152	69205	23907	136	470	165	53536	27273	1074	3865
gene_3532	61	370	9	5	28	59	2	175	165	4	0	0	240	169	0	52
gene_3533	0	38	4	0	10	0	0	0	16	5	0	0	0	0	0	0
gene_3131	36	32	12	36	0	48	37	10	20	66	61	21	40	154	38	8
gene_3132	2664	4659	2349	1307	2416	776	1313	1316	1313	1491	1448	984	1125	140	1579	1682
gene_3534	265	358	263	162	301	208	286	355	246	332	206	263	207	346	265	238
gene_3535	15	51	41	41	24	87	50	67	76	47	35	34	12	0	55	22
gene_3133	1336	591	890	1100	771	559	1223	506	267	1144	807	941	498	750	867	493
gene_3536	0	5	10	0	0	0	7	0	0	1	0	0	0	0	1	0
gene_3134	46	269	119	132	132	129	154	100	60	154	154	89	117	153	146	112
gene_3135	161	307	158	158	107	270	133	230	259	220	145	114	242	721	166	187
gene_3537	849	1380	579	653	886	716	709	424	531	658	825	1063	469	168	616	603
gene_3136	942	1924	781	812	829	831	739	430	603	631	800	563	393	730	636	599
gene_3538	1202	1873	1538	1031	467	339	531	638	808	763	503	860	735	0	1199	963
gene_3539	357	381	616	717	418	352	699	360	224	715	621	316	450	538	344	280
gene_3540	0	24	3	5	7	0	6	0	0	0	11	0	3	0	0	0
gene_3137	17	0	25	36	6	15	14	19	8	3	0	7	1	0	6	11
gene_3541	813	1823	623	863	833	913	628	477	499	488	768	1058	568	607	582	639
gene_3138	979	3384	925	926	989	1081	717	934	1009	786	1154	952	888	670	847	1172
gene_3542	1908	1387	1847	723	2983	443	1274	1668	657	1586	2017	1262	615	0	836	1177
gene_3139	178	133	150	171	141	131	131	124	155	163	197	145	40	0	80	84
gene_3140	0	17	7	0	6	0	0	0	8	2	21	8	7	0	5	3
gene_3543	822	2398	1076	1041	702	1271	1060	702	991	1058	1372	1266	1110	1455	892	997
gene_3141	5201	5193	4541	5269	4191	4873	4932	3997	4009	4662	5900	4630	4853	6282	3493	3110
gene_3544	187	397	225	173	86	183	212	237	234	165	203	199	188	70	229	196
gene_3545	2196	4042	1470	1171	1432	715	1561	1037	1168	1406	1530	1407	865	580	1265	1433
gene_3142	1534	4970	1237	1384	1263	3227	1699	2089	2673	1375	1952	1814	2422	4066	1520	1863
gene_3143	2508	4538	1176	1250	1435	1190	2601	1700	1400	2191	1555	2173	2101	0	3807	1887
gene_3547	341	676	833	674	387	1171	1137	1286	938	1359	1190	1522	969	1290	1956	1079
gene_3144	1314	3333	1270	984	952	1311	1469	782	1081	1130	1007	972	1039	789	1290	1456
gene_3546	1257	2165	1788	1347	860	1313	1687	1175	1483	1313	1110	1342	897	1291	946	1278
gene_3548	602	552	35	170	99	379	31	659	973	7	10	0	1108	138	43	164
gene_3145	8	35	10	0	4	0	3	12	13	0	0	0	0	0	3	8
gene_3549	778	349	79	521	158	357	66	936	1080	19	14	23	1695	1047	63	244
gene_3146	89	27	12	26	41	0	20	30	20	2	8	9	6	0	10	19
gene_3550	425	664	208	57	427	81	114	156	71	135	243	129	168	0	110	199
gene_3551	872	430	282	665	334	1552	690	1849	1857	599	386	669	1674	1297	982	548
gene_3552	409	351	300	511	244	139	326	219	141	270	436	261	207	0	218	177
gene_3147	312	965	266	424	295	603	304	297	718	274	412	387	581	361	347	389
gene_3553	6	123	32	97	27	50	16	14	53	13	22	29	62	0	32	20
gene_3148	479	751	1003	889	446	1225	956	807	876	665	693	1876	515	808	692	707
gene_3554	138	1022	453	424	273	947	365	580	1129	422	324	541	510	1589	531	570
gene_3149	1237	2034	819	818	1184	617	1069	682	454	772	1029	758	426	635	609	958
gene_3555	721	1845	900	808	776	1718	1099	749	695	1269	1174	958	726	1440	1014	923
gene_3150	1087	1077	612	291	674	507	876	650	492	729	618	475	1394	516	436	342
gene_3151	1114	1760	1067	1296	1085	1605	1540	942	1505	1316	1514	1438	1062	853	1008	996
gene_3152	0	5	0	0	0	0	0	0	35	6	0	0	8	0	10	4
gene_3556	0	0	1	4	0	0	0	0	0	4	26	0	2	0	15	3
gene_3557	1168	1565	1260	1157	1072	1147	1415	1042	1082	1138	939	1118	704	1215	884	830
gene_3153	1133	3264	1211	1497	1137	1973	1272	1040	1532	1283	1902	1440	1406	1506	1184	1130
gene_3558	6252	14922	6136	7811	6317	11899	5152	6628	9636	4280	7783	10270	8990	12148	4971	6482
gene_3154	2127	4513	1771	2055	1797	2213	2117	1666	1892	2025	2482	2697	1735	1188	1931	1905
gene_3559	504	1461	321	510	457	847	567	407	432	602	823	1001	545	592	538	469
gene_3561	120	206	122	106	69	133	106	111	159	113	127	70	55	79	62	69
gene_3560	0	0	0	0	0	12	4	0	0	8	0	0	0	0	11	0
gene_3155	2100	4297	1750	1732	1267	1184	1598	1109	1331	1620	2187	1656	1438	724	1507	1601
gene_3562	11882	7809	17361	14357	11223	10829	18893	8263	6652	15820	18912	13988	5106	3781	6944	5681
gene_3563	2214	7607	2106	2366	2453	4844	2984	2264	2897	2642	3689	3519	4088	4428	3056	2709
gene_3564	3224	7780	2530	2140	2265	2437	2701	1746	2522	2480	2836	2660	1857	1255	2185	2805
gene_3156	523	1451	566	638	562	886	652	410	544	622	712	748	557	323	572	551
gene_3158	485	820	338	447	337	510	401	268	325	324	515	468	454	184	359	346
gene_3157	1477	4033	1568	1644	1347	1475	1391	1165	1447	1344	1952	1945	1334	1550	1334	1451
gene_3159	17462	32562	17688	24791	18795	34222	20618	18666	21904	14878	28922	32139	23348	33869	15562	17856
gene_3160	505	1134	407	399	387	750	488	306	482	430	654	657	419	602	444	469
gene_3565	373	1550	417	433	431	934	465	375	605	475	597	645	509	374	475	466
gene_3566	0	0	4	0	0	0	0	0	0	0	0	0	0	0	0	0
gene_3161	0	0	0	0	0	0	0	0	0	0	0	0	8	0	0	0
gene_3162	136	32	72	46	15	40	48	40	4	58	48	21	68	0	72	19
gene_3163	1120	1988	487	657	905	499	739	550	602	960	877	653	511	264	868	619
gene_3567	1595	1912	986	1000	786	750	1290	620	616	1206	1171	1036	1093	624	893	888
gene_3568	1581	2712	1272	1670	1264	1649	1844	1045	1285	1369	1690	1008	1060	1689	1074	985
gene_3164	760	2519	964	748	916	1164	1082	682	1105	950	1340	1048	1200	1109	797	832
gene_3569	2274	5792	3258	2683	2230	3821	3022	2424	3187	2527	3190	2858	3107	5133	2522	2425
gene_3165	13	72	28	30	17	53	96	43	51	21	13	0	8	0	105	32
gene_3166	99	236	73	98	41	87	66	47	66	81	80	74	87	173	95	71
gene_3570	371	1037	337	422	326	547	407	206	415	445	487	339	363	64	430	385
gene_3167	1481	3999	1238	1376	1380	1851	1987	1402	1838	1959	2228	2317	1581	1096	1647	1752
gene_3168	587	874	431	484	469	572	595	334	303	601	440	314	528	263	520	419
gene_3571	2024	6618	1711	2135	1820	3112	2253	2214	3174	2161	2904	2368	2758	4050	2393	2418
gene_3572	0	17	7	7	8	5	3	0	0	0	0	8	0	0	2	5
gene_3169	696	1612	442	436	644	589	546	744	603	539	686	749	456	541	523	526
gene_3170	7	101	62	108	50	182	116	123	182	119	68	88	42	532	202	88
gene_3574	167	461	1038	570	113	2481	2072	780	1931	207	387	2489	675	124	351	2250
gene_3573	244	420	1013	879	247	1758	1474	594	1595	271	320	1637	410	651	450	1126
gene_3171	76	343	348	464	104	244	272	369	210	326	262	319	483	483	202	201
gene_3172	424	146	634	210	344	304	567	203	143	318	278	460	277	280	132	235
gene_3173	2474	6677	2401	2225	2202	1866	2495	2053	2175	2057	2983	3009	1765	1742	2154	2347
gene_3575	433	376	385	401	371	313	441	211	111	503	536	382	205	146	331	231
gene_3576	1096	1148	938	851	953	503	1002	763	437	1017	1238	1253	409	503	595	789
gene_3577	21	15	9	8	20	18	14	0	14	16	15	0	1	0	18	24
gene_3578	965	1059	1045	826	795	493	786	402	492	775	952	513	497	308	543	571
gene_3174	0	0	2	0	0	0	0	0	0	2	0	0	0	0	0	0
gene_3175	1646	2805	1420	1485	1228	1075	1601	865	1015	1307	1522	1269	797	530	994	1241
gene_3579	2608	6806	2109	1768	2497	2056	2665	1656	2146	2242	2648	3420	1758	684	1804	2435
gene_3176	0	0	0	0	0	0	0	0	0	0	0	0	0	0	0	0
gene_3177	533	489	460	255	482	273	464	351	269	355	551	503	269	186	297	438
gene_3178	1121	2377	705	800	919	659	600	371	496	614	841	806	380	131	508	749
gene_3580	398	842	238	289	252	425	338	360	436	381	450	373	328	421	318	287
gene_3179	1109	1946	668	769	741	448	971	509	501	682	861	1018	695	391	785	741
gene_3581	399	942	193	183	207	292	208	155	180	194	226	182	267	0	277	246
gene_3180	4571	12715	3482	3266	3917	2747	3382	2777	3235	3521	4524	4029	2410	2036	3253	3719
gene_3181	602	2028	475	559	539	840	633	385	452	572	925	726	483	864	568	579
gene_3582	408	1755	476	460	502	601	541	424	461	549	528	627	420	267	528	479
gene_3182	448	1542	512	692	591	1066	745	663	787	698	902	848	563	936	556	603
gene_3183	994	1022	1194	1004	886	572	1213	658	537	1031	1072	873	481	446	518	676
gene_3583	372	896	551	386	215	986	225	946	1969	160	244	465	485	2703	222	543
gene_3584	9057	12685	11439	9054	6637	7049	11768	6036	7385	9278	11523	10781	6605	2531	6567	6713
gene_3184	113	111	52	59	61	39	20	31	6	46	110	78	77	0	45	46
gene_3585	0	0	0	0	0	0	0	0	0	0	0	0	0	0	0	0
gene_3586	0	0	0	0	0	0	0	0	0	0	0	0	0	0	0	0
gene_3587	0	24	9	2	0	9	0	0	0	3	0	0	6	0	2	0
gene_3185	1633	1857	1403	1324	1509	1496	2005	1013	1064	1724	1596	2116	1080	1211	1357	1067
gene_3588	19	34	3	14	3	22	5	0	23	9	0	0	39	82	0	5
gene_3186	177	60	135	228	233	33	235	100	122	259	73	74	22	161	93	39
gene_3589	409	428	519	618	352	753	703	270	255	567	710	581	287	597	330	297
gene_3187	0	0	0	0	0	0	0	0	0	5	0	0	0	0	0	0
gene_3188	0	0	0	0	0	0	0	0	0	0	19	0	0	0	0	0
gene_3590	0	0	0	0	0	0	0	0	0	0	0	0	0	0	0	0
gene_3189	0	0	0	0	5	0	0	0	0	0	0	0	0	0	0	0
gene_3190	0	0	0	0	0	0	0	0	0	0	0	0	0	0	0	0
gene_3591	2244	5327	2100	1133	1872	1228	1849	1100	1289	1743	1683	2147	2417	1434	1781	2194
gene_3191	0	14	0	0	0	0	0	0	21	6	0	0	0	0	12	0
gene_3192	5	25	23	4	19	13	12	13	13	7	28	0	28	0	36	17
gene_3592	590	1948	714	676	704	1501	856	530	825	877	1046	1146	798	917	716	626
gene_3194	0	28	0	0	3	0	0	0	0	5	0	0	0	0	0	0
gene_3193	0	0	0	0	0	0	0	0	0	1	0	0	0	0	0	0
gene_3593	0	0	0	0	3	0	2	0	0	1	0	0	0	0	0	12
gene_3195	0	0	0	0	7	0	0	0	0	0	0	0	0	0	0	0
gene_3594	0	0	0	0	0	0	0	0	0	0	0	0	0	0	0	0
gene_3595	0	0	0	0	0	0	0	0	0	0	0	0	0	0	8	2
gene_3196	0	0	0	0	0	0	0	0	0	0	0	0	0	0	0	6
gene_3197	21	70	75	31	40	60	32	5	60	46	43	27	18	0	55	63
gene_3596	3397	5953	3380	2352	2529	2177	3155	2623	1906	3172	2586	3568	2111	2077	2579	2700
gene_3198	0	0	0	0	0	0	0	0	1	0	0	0	0	0	0	0
gene_3199	0	0	0	0	0	3	2	0	0	0	0	0	0	0	0	1
gene_3597	176	222	174	157	133	85	129	66	51	108	187	278	62	84	112	107
gene_3200	916	2240	750	876	880	1775	899	989	1486	749	1172	1529	845	994	878	969
gene_3201	171	474	83	164	230	197	185	79	128	121	193	295	195	316	135	133
gene_3598	999	737	1082	931	759	843	1512	663	992	1253	1383	1224	733	85	853	870
gene_3202	1017	2328	767	855	805	1039	912	699	716	980	926	1321	646	829	1016	989
gene_3599	628	1263	419	674	607	861	681	420	536	474	704	511	504	747	558	602
gene_3203	0	0	4	13	8	9	13	0	3	1	0	0	9	0	16	5
gene_3600	3516	6271	2881	1397	2674	1337	2493	1886	1692	2442	2440	2100	1716	329	2320	2420
gene_3204	375	784	283	394	312	568	351	348	416	253	491	435	285	557	287	327
gene_3601	355	517	130	212	256	357	244	169	147	116	349	346	154	315	152	191
gene_3205	0	10	0	0	0	0	0	0	11	0	0	0	1	0	5	0
gene_3602	0	0	0	0	0	0	0	0	0	0	0	0	0	0	5	0
gene_3603	0	0	0	0	7	0	0	0	0	0	0	0	0	0	0	0
gene_3604	8	9	0	0	0	0	0	0	0	0	0	0	0	0	0	0
gene_3206	683	1567	702	490	541	375	670	769	549	825	605	308	302	717	926	574
gene_3207	1095	1072	792	655	634	490	853	539	422	721	772	938	627	148	525	666
gene_3605	3095	3333	2317	2040	2288	1590	2767	1703	1257	2384	2854	1988	1454	788	1626	1571
gene_3208	507	317	615	797	523	595	914	270	405	636	787	563	270	143	432	385
gene_3209	395	827	381	244	185	1276	194	515	741	267	290	120	283	2316	212	331
gene_3606	830	1866	962	956	923	1073	1012	767	880	1019	816	1089	768	553	885	808
gene_3607	530	785	802	578	483	739	763	380	1043	404	480	1061	413	813	422	631
gene_3210	0	5	1	0	0	17	1	0	0	0	0	0	0	0	0	4
gene_3211	83	307	56	58	61	74	59	45	92	52	30	58	71	44	120	118
gene_3608	747	373	1523	1066	931	743	1180	545	467	1094	1121	1094	374	160	468	295
gene_3213	0	0	15	6	15	3	5	0	0	10	0	0	12	0	6	0
gene_3609	0	0	0	0	0	0	0	0	0	0	0	0	0	0	0	0
gene_3212	1154	2404	1351	1044	543	2735	1088	1148	1410	1257	679	1166	1586	3517	1368	753
gene_3610	278	1163	472	576	494	1108	579	525	675	633	816	741	687	1206	512	497
gene_3214	0	39	8	0	0	2	6	16	45	4	0	0	16	0	2	0
gene_3215	57	461	146	117	164	226	108	145	193	152	135	106	197	150	144	136
gene_3611	1031	1736	835	1103	856	1471	1177	1008	1167	1057	1364	1366	1052	685	808	840
gene_3216	449	770	371	490	381	557	457	302	349	366	508	428	326	457	361	425
gene_3612	2781	6841	2477	2253	2375	1447	2297	1817	1708	2020	2112	2314	1521	558	2119	2411
gene_3217	797	1835	920	898	779	834	1126	605	550	851	1222	1152	889	396	777	565
gene_3218	989	2016	734	776	919	565	707	515	572	612	517	696	387	316	515	714
gene_3613	2124	2739	1070	1172	1368	1648	1552	1729	1202	1882	1526	1262	1375	1072	1633	1268
gene_3219	262	521	368	415	199	342	350	175	379	198	228	207	231	446	251	230
gene_3614	6260	9304	3483	3767	3607	2714	5836	3544	3191	6233	5883	5049	4705	1798	4468	3880
gene_3220	3293	7574	2322	2128	2407	1883	2416	1857	2388	2202	2701	2988	1321	518	2169	2814
gene_3221	354	351	883	429	307	260	557	391	256	484	358	674	217	0	248	375
gene_3615	905	982	686	987	692	896	1052	630	714	1055	958	820	588	721	867	552
gene_3222	628	1515	1023	819	986	743	1027	552	338	827	1088	1085	699	765	598	719
gene_3616	114	103	221	238	58	59	32	40	103	19	104	32	123	334	71	26
gene_3223	0	0	0	0	0	0	0	0	0	0	0	0	7	0	0	0
gene_3224	900	1538	643	690	954	660	857	533	481	773	991	588	354	280	447	482
gene_3617	929	2107	677	1017	833	1049	943	724	819	800	1002	628	782	334	582	746
gene_3225	384	528	231	354	265	269	402	141	293	321	323	354	125	399	225	197
gene_3226	178	710	114	212	174	418	216	200	174	260	229	142	199	594	279	208
gene_3618	7841	23084	7518	9707	7710	18781	9899	9400	13557	7762	11460	15706	12647	19575	8511	9943
gene_3227	1608	3979	1560	1370	1373	1475	1439	1071	1272	1421	1483	1513	1193	1143	1216	1291
gene_3619	165	1158	322	300	215	1579	206	718	1225	250	420	169	952	1475	498	554
gene_3228	886	391	650	429	552	484	1086	527	478	1247	664	738	600	345	839	379
gene_3229	0	9	14	40	7	60	7	70	96	5	0	0	38	138	5	14
gene_3230	996	582	482	469	522	485	1094	665	487	1262	673	594	748	265	727	450
gene_3231	8	1	0	1	0	0	7	0	0	2	0	0	9	0	1	0
gene_3232	0	131	53	117	30	38	23	60	57	20	122	12	126	54	19	16
gene_3233	1522	2331	4470	3377	1557	5825	4970	2841	6645	1704	2904	6990	1647	2066	2244	4196
gene_3234	437	824	340	389	452	178	364	227	360	363	386	241	172	105	227	226
gene_3235	298	340	230	262	147	292	296	128	223	219	294	275	198	67	223	201
gene_3620	899	1783	1157	1833	1093	1716	1477	945	999	1325	1639	1572	931	846	1237	862
gene_3236	1032	2894	1029	1296	1178	2836	1254	1424	2523	1038	2082	2517	1873	2774	1103	1299
gene_3621	2653	4109	2364	1158	1701	792	1866	1360	1123	1871	1813	1424	1418	936	1457	1463
gene_3237	289	351	392	256	253	217	284	134	198	230	320	163	171	0	195	171
gene_3238	33	264	39	114	82	196	151	48	121	140	46	57	67	0	129	108
gene_3622	3792	3356	4491	2427	1974	3729	5476	2568	3127	6258	5306	2936	2802	3117	3927	2715
gene_3623	1604	3004	1254	1441	1426	1253	1581	874	747	1434	1461	913	756	963	1071	1109
gene_3239	857	1212	748	1032	914	928	1008	568	570	1002	1205	885	518	853	694	576
gene_3624	711	1898	517	538	573	663	559	444	663	429	889	1060	447	512	517	586
gene_3240	7113	12517	5431	6800	5547	8224	8798	6304	5537	6598	9262	10034	7936	5208	7798	5824
gene_3241	471	467	840	2015	316	405	590	271	304	445	745	542	233	213	384	338
gene_3625	1427	4450	1405	1589	1509	2546	2009	1503	1938	1862	2707	1795	2427	1944	1937	1594
gene_3626	267	1118	268	319	275	591	331	339	462	321	422	770	395	404	341	354
gene_3242	1804	1954	2245	1136	1527	754	1949	1193	1096	1854	1500	1461	1064	130	1025	1142
gene_3627	0	6	0	0	0	0	3	0	0	0	0	0	0	0	0	0
gene_3628	1551	1574	2081	2041	1652	1682	2550	1286	1286	1918	2774	1965	982	478	1027	1032
gene_3243	235	451	186	246	230	413	277	175	261	170	230	329	196	370	269	208
gene_3629	38	99	29	23	24	36	17	42	44	26	31	80	24	0	44	31
gene_3244	29	170	43	62	48	29	14	24	60	0	17	20	60	0	29	69
gene_3246	0	0	1	5	0	0	0	0	0	2	0	0	1	0	6	0
gene_3245	553	1134	550	692	640	637	775	511	572	699	918	738	573	99	548	536
gene_3630	4522	9002	5166	3773	3840	2612	3791	2732	2584	4035	4166	3045	2149	2839	2609	3608
gene_3247	424	928	511	535	446	865	642	370	397	467	584	725	418	232	337	393
gene_3248	2700	3397	1760	1445	1964	2089	1682	4215	1447	1504	1483	1520	3584	3115	1276	1368
gene_3631	0	0	0	0	0	0	0	0	0	0	0	0	0	0	0	0
gene_3632	736	994	576	767	497	523	723	420	404	580	1021	583	504	842	401	380
gene_3633	984	1351	1508	899	1026	1279	1363	955	464	1145	1446	1303	672	749	996	1064
gene_3249	0	7	7	0	6	0	0	0	0	1	15	0	0	0	5	2
gene_3250	29	49	34	15	36	36	8	14	11	17	0	0	8	0	5	13
gene_3251	727	2308	764	710	856	1306	957	559	771	848	1119	1107	897	586	739	749
gene_3634	1392	3085	1055	1054	730	1407	1397	1003	1286	1210	1085	1811	1558	722	1404	1239
gene_3252	7260	11269	8960	6511	1628	1234	1730	1750	1093	569	3218	2039	7922	11579	4204	7006
gene_3635	2508	4333	2951	2056	2527	1310	2902	3004	2061	2790	3405	2125	2256	421	2262	1534
gene_3636	25	113	47	111	77	260	77	194	177	30	73	247	87	397	117	80
gene_3253	3277	7311	2530	2785	2790	3352	3403	2571	2867	3341	3603	3727	3232	2997	2684	2603
gene_3637	1468	1842	1833	2016	1165	2391	2126	1192	1513	1761	2042	1784	1422	861	1272	1114
gene_3254	384	272	781	560	405	389	889	408	172	667	811	660	308	75	225	206
gene_3638	3824	7913	3371	2617	2240	2159	3910	2290	2990	3839	3543	4795	4111	562	3646	2931
gene_3639	0	10	6	11	0	4	0	42	48	0	0	0	19	0	1	53
gene_3255	1332	1581	894	724	1024	1355	2526	758	1908	1679	1076	3652	1053	0	760	1345
gene_3256	17	82	81	35	69	48	121	37	60	50	33	105	8	0	24	141
gene_3640	0	140	77	13	20	86	119	21	105	3	8	100	43	0	28	157
gene_3257	1219	3226	1268	1492	1128	2361	2038	1159	1605	1075	1579	2060	1392	1391	1215	1626
gene_3641	3536	3664	3024	2518	2314	1878	3445	2599	2441	3033	3166	3690	3212	1482	2707	2414
gene_3642	1512	1982	1618	1786	940	1878	2902	1486	1280	2263	1791	1707	1641	1085	2880	1180
gene_3258	17	15	0	0	0	0	17	9	5	21	0	0	0	0	22	8
gene_3259	46	219	87	91	40	246	204	126	189	146	91	145	49	75	119	102
gene_3643	522	706	287	759	306	676	553	311	376	565	648	546	524	80	492	392
gene_3260	0	0	1	0	0	1	3	0	0	0	0	0	0	0	0	0
gene_3261	0	0	0	5	0	10	0	0	23	0	0	0	16	0	10	0
gene_3262	112	172	276	324	54	96	140	134	48	120	167	110	158	226	97	60
gene_3644	3813	4755	8944	6509	3816	5285	8745	3865	4234	3883	4576	6788	3249	2403	3437	5327
gene_3263	688	2687	1083	1135	907	2717	1751	1454	1578	1252	762	1610	1332	927	2471	1310
gene_3645	123	457	88	52	110	1248	69	379	496	100	66	25	486	1609	129	148
gene_3264	906	1605	554	380	545	439	885	1134	635	872	837	654	609	810	785	709
gene_3646	537	808	325	327	463	440	589	528	470	549	554	534	263	651	437	365
gene_3647	342	698	199	175	146	133	163	132	181	161	159	59	78	0	139	208
gene_3266	952	2130	653	730	787	1396	943	858	996	819	767	912	1012	1865	1065	772
gene_3265	2538	5615	2377	1774	2941	2081	2361	1940	2045	1953	2335	2335	1116	845	1790	2632
gene_3648	730	1489	554	792	717	1242	793	513	952	842	872	747	756	546	590	685
gene_3649	474	521	329	359	308	363	352	239	405	400	276	387	272	625	265	254
gene_3650	11539	26351	7581	5608	7406	4267	7820	6027	7883	6060	9020	11510	4058	1981	5804	10755
gene_3267	2424	3037	2489	2265	1848	2123	3607	1547	1521	3189	3232	2996	1804	795	2080	1625
gene_3651	6356	11421	5181	4274	5689	2242	4348	3082	2445	4459	4436	3676	1628	1666	2975	4289
gene_3268	1354	2451	1038	1160	1140	1093	1176	923	978	1033	1370	1243	757	388	1284	869
gene_3652	7619	9002	5724	5656	5765	3213	6547	4384	4387	6320	7672	5946	3924	2944	4449	4501
gene_3269	1426	1101	1382	1078	828	453	1459	800	683	1207	925	777	610	908	986	667
gene_3653	642	561	617	582	500	394	669	423	170	687	601	430	358	621	345	407
gene_3270	488	596	536	587	548	621	680	590	369	576	712	607	410	601	528	388
gene_3654	215	209	274	120	271	10	152	248	47	216	252	150	58	156	168	97
gene_3271	532	1131	432	429	388	682	435	336	539	472	675	867	400	133	598	534
gene_3655	539	1468	609	588	569	548	530	471	797	546	613	553	431	714	636	618
gene_3272	717	1196	700	479	538	357	465	381	403	453	407	438	291	397	435	478
gene_3273	397	916	411	331	385	331	286	321	339	277	301	258	149	347	294	281
gene_3656	747	2131	917	937	782	1135	979	521	804	925	992	1119	661	678	709	919
gene_3274	95	296	337	207	102	535	616	85	391	203	183	426	294	0	254	411
gene_3657	22	78	82	19	56	9	14	11	40	35	10	60	9	0	38	19
gene_3658	919	1064	1218	938	989	1097	1354	721	602	1023	1275	1344	660	784	680	616
gene_3275	1853	2919	2548	3330	1148	14953	1185	11372	17963	222	1081	496	1075	16557	210	1243
gene_3659	203	225	167	131	120	50	86	129	187	107	56	99	64	0	97	195
gene_3660	1005	1713	967	1023	974	598	847	883	403	905	1011	1129	434	73	723	678
gene_3661	176	388	488	184	33	554	90	721	811	61	57	12	257	2594	39	85
gene_3662	33	204	263	201	10	621	34	503	452	43	30	0	64	2538	45	92
gene_3276	70	1329	1046	841	60	1081	46	581	1178	28	76	17	256	5518	133	331
gene_3663	941	2550	1005	1045	843	569	873	708	460	897	1034	812	389	594	735	1115
gene_3664	45	242	67	63	65	90	50	62	129	42	0	0	196	0	99	62
gene_3665	181	187	166	92	117	30	77	38	58	107	121	96	436	115	128	58
gene_3666	77	97	93	94	66	112	75	83	40	78	48	33	35	188	65	40
gene_3667	210	576	151	222	249	333	315	166	288	320	241	63	192	510	210	184
gene_3277	2839	5355	1995	1792	1782	2117	2762	1547	2441	2440	2718	3322	3340	2320	2337	2204
gene_3668	57	119	43	20	41	10	42	34	32	25	30	22	29	134	30	32
gene_3669	1272	4140	633	743	958	1116	1012	901	1036	932	1093	1143	944	1032	1078	1305
gene_3671	544	1297	310	255	333	208	305	281	345	306	316	363	344	0	356	298
gene_3278	743	837	254	217	353	313	547	313	121	470	470	424	349	314	426	506
gene_3279	403	471	512	731	239	288	336	492	421	373	185	122	326	1039	368	277
gene_3670	424	586	293	224	340	190	268	218	213	242	384	417	172	0	225	234
gene_3280	1259	5590	1363	1593	1382	3450	1713	1567	2272	1530	2337	2368	2549	2283	1659	1510
gene_3281	267	411	293	483	281	482	515	294	555	414	410	453	270	620	249	241
gene_3282	409	1967	1156	406	497	1721	483	987	1329	546	405	626	624	4556	707	630
gene_3673	1729	3643	1592	1463	1176	1431	1746	966	956	1324	1896	1625	1047	902	1374	1303
gene_3672	694	1309	558	622	438	868	716	472	588	575	837	425	553	346	543	481
gene_3674	118	122	109	125	136	100	142	157	15	116	134	64	80	0	42	87
gene_3283	43	20	10	31	18	12	33	24	39	32	29	110	11	0	12	24
gene_3675	312	201	294	280	179	93	356	201	117	307	484	239	113	0	144	114
gene_3676	232	768	289	324	371	529	267	296	256	277	470	440	321	448	200	263
gene_3284	0	0	2	0	0	20	10	0	11	5	0	0	0	0	0	17
gene_3285	220	536	188	179	156	259	234	183	224	112	177	369	69	137	98	364
gene_3677	0	8	0	2	5	0	0	0	0	4	0	13	5	0	3	0
gene_3678	189	237	373	434	323	355	424	230	199	425	405	232	163	475	152	148
gene_3679	1037	966	1254	1317	1113	706	1368	458	532	1178	1489	987	435	968	671	730
gene_3286	449	1298	395	388	279	472	406	234	344	313	554	779	394	0	346	407
gene_3680	859	1515	861	701	713	664	784	621	516	822	945	868	766	612	708	804
gene_3681	45	0	16	26	22	17	11	14	17	13	8	64	6	0	4	49
gene_3287	138	1003	2006	1574	165	3459	2111	1000	3589	696	1148	8959	1747	455	767	4803
gene_3288	3023	5822	2045	1948	1929	1367	2272	1696	1808	2230	2824	2369	1132	885	1835	2112
gene_3289	338	606	246	236	240	298	371	369	298	252	392	294	211	313	230	448
gene_3682	1109	2844	1199	1265	1047	1690	1534	922	1394	1246	1759	1386	1241	1283	1021	1114
gene_3290	1455	3216	1561	1716	1453	2289	1938	1253	1850	1663	2369	1904	1461	1282	1532	1359
gene_3291	909	2565	1013	1125	967	1664	1101	1075	1069	1011	1435	1012	1169	1385	925	912
gene_3292	262	2527	763	686	677	1068	362	558	687	107	325	225	2331	5165	410	1049
gene_3683	2059	1883	1404	2585	1323	1197	1563	987	1035	1228	1992	2073	1031	519	1014	947
gene_3293	574	4069	1005	982	963	2506	1430	1128	1642	1374	1593	1615	1812	724	1431	1336
gene_3684	1107	2153	891	767	861	831	960	829	749	1039	788	600	1157	666	1129	811
gene_3685	68	117	33	84	44	32	61	50	119	96	59	59	47	657	111	62
gene_3686	0	0	4	0	0	0	0	0	0	0	0	0	0	0	6	0
gene_3687	0	0	4	0	0	2	0	0	0	0	18	0	10	0	5	0
gene_3688	26	94	38	40	11	22	62	119	57	56	76	46	38	0	56	57
gene_3689	240	921	309	349	294	491	371	180	288	349	349	431	294	235	273	250
gene_3690	4214	7308	1674	1586	2756	810	2009	1044	702	1946	2199	1552	799	1055	1834	2537
gene_3691	0	3	4	6	0	0	0	0	0	0	0	0	41	0	10	11
gene_3692	0	0	0	0	0	0	0	0	0	0	12	0	0	0	3	0
gene_3294	37	4	0	18	6	6	6	0	0	1	27	0	4	0	0	0
gene_3295	0	6	11	0	0	17	12	0	0	36	10	15	5	0	2	4
gene_3693	8553	17603	6712	6342	7753	5216	6886	5864	5954	7230	5648	5711	4420	5151	6447	7000
gene_3296	1592	2444	1778	2020	1694	1090	1966	1056	871	1602	2403	1369	769	719	1325	1299
gene_3297	736	1789	606	748	734	1021	696	652	607	753	1030	951	544	683	678	619
gene_3694	305	162	359	418	225	473	580	173	227	294	303	710	191	0	136	229
gene_3298	5190	5404	9109	7252	4155	6429	10064	5617	6272	13366	12694	8338	5264	2897	8622	4020
gene_3299	4743	10188	3607	3645	2725	5281	6338	3811	5294	7697	4024	5247	3950	4062	6569	3988
gene_3695	1913	4751	2045	2474	1745	3519	2476	2182	2303	2311	2260	2307	2487	2451	2373	2027
gene_3301	227	212	255	245	151	417	327	246	134	260	336	292	135	572	151	134
gene_3300	792	2032	853	765	915	1461	1205	915	1063	1191	1499	1086	1074	2297	1183	829
gene_3696	122	100	77	86	35	77	41	29	93	87	22	58	79	0	131	81
gene_3302	47	2	29	25	18	23	51	29	37	28	34	34	15	0	25	10
gene_3303	200	248	192	109	82	59	209	157	58	111	169	111	67	203	122	98
gene_3304	4340	8759	3613	3620	3099	6302	4386	3900	4187	4283	4348	4259	4986	6084	5251	4195
gene_3697	608	1093	550	533	516	554	361	327	437	460	636	850	454	836	410	450
gene_3698	1345	3667	1102	1448	1463	1863	1745	1041	1248	1286	1964	1693	1286	1026	1346	1215
gene_3305	1179	1956	628	761	879	831	803	586	563	757	950	698	627	995	698	763
gene_3699	637	1336	713	571	623	559	743	460	523	627	803	764	538	151	509	528
gene_3306	83	160	102	55	63	114	47	63	42	65	61	75	36	0	48	85
gene_3307	1192	2296	754	1019	800	1064	957	767	1016	1016	1404	863	864	404	917	962
gene_3308	161	151	140	104	186	125	146	150	145	184	163	77	45	0	82	94
gene_3310	66	633	104	27	121	167	68	135	134	95	141	131	67	0	157	182
gene_3309	546	501	901	680	716	697	1009	540	510	715	919	711	309	228	412	492
gene_3700	2828	6129	2685	2624	2261	1747	2210	1927	1621	2517	2600	2421	1556	1878	1928	2290
gene_3311	45	89	32	9	4	17	17	26	24	22	0	18	18	0	18	31
gene_3701	1087	1393	1391	1027	805	1281	1586	930	925	1050	1423	1633	999	590	806	903
gene_3312	595	2380	701	637	718	960	664	682	1045	729	1076	1295	740	1018	732	705
gene_3702	568	2111	738	793	878	1045	1027	609	796	939	1225	1084	747	873	1068	760
gene_3703	0	50	15	0	6	0	6	8	0	0	24	0	10	0	0	2
gene_3313	474	1152	330	501	530	877	463	350	517	475	758	615	460	550	429	437
gene_3704	18	0	51	21	46	6	51	28	15	32	33	7	13	0	19	7
gene_3705	38	140	104	236	24	259	19	345	432	1	10	7	94	919	32	68
gene_3314	3394	6748	2352	2885	2721	2352	2599	2170	1559	2707	3318	3304	1680	699	2068	2179
gene_3706	227	158	82	85	206	60	77	47	31	128	125	84	77	95	24	66
gene_3707	33	0	3	7	38	9	13	0	0	9	4	0	3	0	0	11
gene_3316	0	3	1	2	0	0	0	0	0	2	0	5	0	0	0	0
gene_3317	0	0	0	0	0	0	0	0	0	10	0	0	0	0	0	0
gene_3315	0	0	0	0	0	0	0	0	0	0	0	0	0	0	0	0
gene_3708	0	0	0	0	0	0	0	0	0	0	0	0	0	0	0	0
gene_3318	558	1487	316	367	492	353	403	420	273	414	457	781	355	17	464	503
gene_3709	838	3482	708	685	836	751	937	451	402	732	856	1022	634	426	504	918
gene_3319	5750	14522	6163	5793	5338	4068	5621	4432	4899	5189	6552	5516	3338	2872	4761	6448
gene_3320	172	425	229	238	215	110	78	99	160	178	170	139	134	142	87	157
gene_3710	1285	2357	1392	1428	1508	1132	1425	1126	885	1463	2087	1419	991	745	965	1074
gene_3711	1082	1947	703	897	946	1215	908	485	616	699	1003	1304	893	1020	550	626
gene_3321	1128	3570	1066	1164	1649	1670	1210	1099	1239	929	1292	1380	907	1139	1102	1948
gene_3712	453	1125	398	386	373	297	504	385	486	351	434	505	413	195	498	521
gene_3713	1089	2383	1009	1059	829	909	1076	985	754	1003	1149	1042	760	240	779	708
gene_3322	834	2933	782	947	877	1725	1099	1041	1203	1057	1245	1329	1269	1739	1021	1177
gene_3714	628	1351	383	470	490	659	557	467	691	449	743	822	373	213	583	640
gene_3323	135	134	266	318	168	193	267	190	128	220	419	215	97	0	88	79
gene_3324	3637	5150	3234	2584	2513	1682	3204	2151	1745	3327	3715	2517	2814	481	2517	2554
gene_3715	1365	2797	1330	1127	1005	1199	1387	808	1135	1124	1371	1437	865	814	993	1214
gene_3326	877	1263	405	737	584	456	497	358	381	476	732	845	308	142	390	578
gene_3325	6621	16059	6366	8729	6887	13691	7103	7736	10108	4946	10942	12375	11158	15375	6449	7918
gene_3716	1782	4356	1916	1824	1639	2866	2226	1643	2032	2221	2849	2641	2068	2220	1856	1774
gene_3327	1159	2738	1028	1200	1044	1177	1402	735	1025	1144	1392	1176	918	774	837	884
gene_3717	12549	19795	11621	9426	8960	14335	16619	9247	8155	16101	16367	13398	10901	6846	17555	10015
gene_3328	2206	6868	2528	3446	2290	4218	2617	2629	4163	2228	3214	3979	3237	3488	1988	2417
gene_3329	66	79	80	3636	28	99	140	167	3699	42	551	72	397	0	42	66
gene_3330	57	418	310	197	111	1930	75	1459	1801	51	99	20	968	3964	63	276
gene_3718	916	2030	571	654	733	817	927	544	514	753	865	912	552	407	432	577
gene_3719	1463	3682	1809	857	2312	522	1214	1357	743	1874	1648	1151	877	383	1273	1235
gene_3720	371	371	660	417	410	391	483	294	95	365	625	379	211	65	193	228
gene_3331	2860	2163	2513	2880	2791	1939	2498	1585	1102	2152	2878	1792	1041	1728	1248	1268
gene_3332	0	25	37	31	61	17	4	0	21	10	11	0	65	0	9	26
gene_3721	119	431	65	432	155	596	146	123	89	81	124	165	96	0	103	87
gene_3333	2647	6579	2814	3325	2793	7603	3207	3453	5592	2501	3931	5397	5274	6969	2258	2975
gene_3722	1232	1542	1239	1091	901	1368	1571	829	1055	1226	1631	1053	732	573	1310	793
gene_3334	510	1203	490	501	439	424	469	387	366	399	566	560	344	69	450	533
gene_3723	332	1226	615	720	250	829	438	504	1281	470	541	435	682	1241	392	557
gene_3724	0	0	3	0	2	0	0	0	0	0	0	15	15	0	0	0
gene_3725	70	96	58	5	44	1235	28	236	589	38	17	27	1181	2289	26	92
gene_3726	184	122	202	179	218	130	239	126	12	247	297	117	73	208	142	54
gene_3335	0	27	4	7	0	6	0	0	0	0	0	0	0	0	0	0
gene_3336	0	13	3	0	0	5	0	0	0	0	0	0	0	0	0	8
gene_3337	21	4	23	43	19	0	4	0	0	2	24	14	20	0	24	1
gene_3727	0	0	18	6	0	0	0	0	0	0	0	0	0	0	3	1
gene_3338	1219	1088	1667	1367	1335	901	1603	838	560	1328	1185	1146	692	523	780	766
gene_3339	2828	4009	2645	2559	2823	1209	2483	1484	1422	2459	2283	1530	1043	1167	1666	1559
gene_3340	235	696	247	329	217	168	255	108	156	195	216	194	116	273	207	241
gene_3728	753	1251	903	871	802	912	1019	656	638	953	964	550	588	461	728	686
gene_3729	582	1267	816	949	788	981	885	629	582	678	1153	766	714	1152	419	582
gene_3341	1621	3061	1045	1262	1252	2017	1572	1045	1390	1326	1417	2512	2158	1359	1676	1539
gene_3730	595	1539	545	540	495	634	613	308	530	571	660	839	393	52	590	570
gene_3342	1619	3817	1560	1675	1525	1543	1798	1502	1188	1576	2049	1907	1088	435	1220	1763
gene_3731	13	6	7	0	1	4	13	27	0	4	0	0	4	0	3	0
gene_3343	1965	1726	1877	1750	1598	1247	2089	1069	816	2031	1806	1132	716	1081	1049	801
gene_3344	248	693	228	207	329	255	268	265	287	223	256	309	183	203	248	323
gene_3732	414	264	254	263	258	212	329	201	231	303	249	190	218	304	211	174
gene_3733	261	879	327	389	321	531	418	357	503	404	571	542	217	0	332	338
gene_3734	482	1619	293	294	386	328	432	617	254	358	298	261	161	46	273	425
gene_3735	1465	3524	1452	1303	1346	1141	1448	1190	1302	1151	1537	1666	1292	673	1330	1404
gene_3346	1791	4044	1097	1121	989	1046	1069	879	1000	1216	1360	1565	875	524	1197	1662
gene_3345	2053	3974	1593	1825	1594	2018	1788	1273	1326	1679	2605	1851	1373	1119	1250	1463
gene_3736	2919	3561	3648	4723	1954	3355	3722	3134	3165	5427	4884	2969	2588	2420	3365	2079
gene_3737	619	1465	496	596	473	616	547	502	546	522	784	651	412	506	430	513
gene_3347	0	0	0	0	0	0	0	0	0	7	0	0	0	0	2	0
gene_3348	200	434	180	164	278	170	133	167	140	273	316	162	124	81	151	248
gene_3738	0	0	3	3	4	0	0	0	0	17	0	0	19	0	0	1
gene_3349	330	1327	394	477	427	962	494	460	739	489	691	700	648	493	396	599
gene_3739	678	1767	482	619	548	721	734	541	708	567	702	833	491	539	742	761
gene_3740	37	6	18	10	33	37	24	20	21	13	0	29	17	0	21	1
gene_3350	33	13	20	2	12	9	50	2	13	9	18	19	30	295	18	21
gene_3351	0	0	0	0	4	0	0	30	0	1	6	0	0	0	5	0
gene_3352	585	1791	720	888	630	1107	848	650	856	797	1070	1090	773	895	656	795
gene_3741	3240	4466	3201	2218	2392	2289	3124	2406	1869	3155	2863	2117	1525	1342	2658	2495
gene_3353	841	2358	2934	2584	1352	2612	888	4590	3546	567	1359	573	2608	4398	856	1018
gene_3742	1410	4415	1379	974	1213	889	1032	1007	764	1116	1202	1486	861	675	1051	1648
gene_3354	243	552	275	484	179	311	347	264	219	352	326	312	165	77	279	185
gene_3743	2706	5412	2724	2381	2217	1397	2742	1467	1303	2523	3647	2620	1520	821	1999	2363
gene_3355	245	269	206	277	152	310	283	106	140	211	379	234	128	171	144	91
gene_3356	1081	1829	969	971	930	1558	1403	818	1384	1088	1419	1225	925	1302	964	787
gene_3744	29	0	0	0	0	21	28	7	4	3	0	0	13	0	40	14
gene_3357	137	373	141	140	107	125	64	76	64	84	35	41	178	476	117	103
gene_3358	220	774	164	219	239	300	317	234	178	292	272	322	154	157	273	224
gene_3359	319	180	283	182	141	94	313	111	75	211	276	96	149	0	124	156
gene_3360	0	0	0	0	0	0	0	0	0	2	0	0	0	0	0	5
gene_3370	0	39	8	6	1	16	11	0	5	5	8	0	0	0	12	3
gene_3371	0	32	24	3	0	0	22	0	9	4	4	0	66	0	7	9
gene_3369	0	3	3	10	8	0	2	0	0	3	0	0	0	0	5	5
gene_3361	0	0	1	3	0	0	4	0	0	0	0	0	0	0	0	0
gene_3372	6	8	0	0	0	0	0	0	0	0	0	0	0	0	0	0
gene_3373	0	0	0	0	0	0	0	0	0	0	0	0	0	0	0	2
gene_3365	0	0	6	4	0	0	0	8	0	1	0	0	10	0	0	0
gene_3367	10	0	2	0	0	9	3	0	0	1	0	0	10	0	5	5
gene_3363	13	0	8	8	5	0	0	0	16	0	0	0	14	0	23	9
gene_3364	11	34	5	22	15	16	5	10	23	12	0	25	13	0	1	21
gene_3377	0	21	0	6	0	0	0	6	0	0	0	0	0	131	14	0
gene_3375	0	0	5	0	10	0	0	0	5	4	5	0	6	0	8	6
gene_3376	0	0	0	0	0	0	0	0	24	1	0	0	0	0	0	0
gene_3362	10	0	0	0	0	0	0	0	16	0	0	0	0	0	0	0
gene_3374	0	0	0	0	2	7	6	0	0	1	8	0	0	0	2	11
gene_3378	0	0	0	2	1	0	6	0	0	0	0	0	0	0	3	0
gene_3366	0	0	0	6	0	0	0	0	0	0	0	0	0	0	6	0
gene_3368	0	11	1	0	0	0	0	0	0	0	0	0	0	0	0	0
gene_3379	0	0	0	0	0	0	0	0	0	0	0	0	4	0	0	0
gene_3380	0	0	0	0	0	0	0	13	0	0	0	0	0	0	1	0
gene_3381	470	924	635	430	705	192	557	494	318	623	593	437	406	326	412	445
gene_3382	2429	4093	1129	1086	1283	1565	2418	1626	1175	2377	1267	1885	1544	578	3087	1626
gene_3745	377	1383	397	421	419	702	457	459	490	456	651	484	638	241	412	522
gene_3383	1790	2387	1618	1994	1407	1275	1983	1199	1106	1631	2346	2132	1208	1160	1047	1299
gene_3746	3060	6030	2618	2666	2293	3236	3230	2350	3182	2863	3155	3548	2497	2270	2589	2501
gene_3748	872	1959	461	773	719	1082	640	609	772	558	725	1021	653	891	742	765
gene_3747	409	495	199	337	287	278	230	174	155	200	214	216	219	287	161	141
gene_3384	1454	4231	1444	1478	1431	1664	1611	1376	1315	1711	1866	2318	1547	700	1353	1504
gene_3750	1354	3577	959	1063	953	1500	1165	1068	1015	1022	1578	1677	1166	1101	964	1143
gene_3749	2736	5328	1923	2261	1935	1346	2220	1387	1587	2026	2879	2036	1120	586	1510	1842
gene_3751	708	1305	652	633	677	416	753	422	395	609	796	474	480	127	622	458
gene_3385	950	1745	912	1112	873	993	885	839	711	771	1033	744	835	997	720	904
gene_3386	52	65	29	35	11	25	30	47	13	40	40	18	357	0	37	42
gene_3752	0	0	12	52	4	41	41	1	12	51	4	20	17	0	91	1
gene_3753	1071	1853	872	1198	977	1321	1108	1127	746	1154	1253	1427	1051	750	872	766
gene_3387	515	1041	441	498	483	456	456	344	271	478	535	393	349	246	363	378
gene_3754	67	106	22	3	78	17	45	18	29	35	56	13	29	0	57	28
gene_3388	849	908	1090	990	768	1049	1174	842	595	917	1166	1195	500	1564	680	499
gene_3755	1225	2301	1015	848	924	835	1027	741	779	1005	1023	1589	1062	559	961	1140
gene_3389	427	667	642	319	451	376	596	413	266	473	446	408	230	0	334	318
gene_3756	839	1189	992	678	1049	541	879	524	408	893	1218	770	402	602	599	527
gene_3757	26	43	89	42	21	44	40	11	28	121	36	89	0	0	39	11
gene_3758	0	12	2	0	8	0	5	0	0	0	0	0	0	0	0	0
gene_3390	0	23	22	0	26	52	14	721	156	2	0	0	30	4466	3	0
gene_3759	66	110	119	104	106	70	108	22	26	98	107	112	68	0	45	50
gene_3391	0	1	0	0	0	0	2	0	0	0	13	0	0	0	0	0
gene_3392	326	1114	267	407	304	755	351	342	405	339	457	666	427	539	292	418
gene_3760	335	523	240	237	216	203	266	138	217	279	336	410	186	0	194	268
gene_3761	295	407	271	269	270	165	278	214	120	234	316	160	101	110	253	212
gene_3762	0	37	14	31	1	0	13	23	16	2	11	0	12	0	0	0
gene_3763	8	4	87	45	69	142	19	74	48	250	76	71	143	0	10	54
gene_3393	4003	2772	3229	2189	4802	714	1667	1551	714	2876	2072	1592	680	99	1591	1252
gene_3764	288	1438	392	492	404	694	345	361	488	432	450	746	428	65	390	437
gene_3765	4059	3745	4288	2754	4304	2365	3401	2708	2164	3643	3067	2505	1390	2088	2155	2246
gene_3766	1022	2120	811	886	859	908	841	652	624	921	1265	827	508	1313	569	819
gene_3767	0	31	4	5	4	0	10	6	0	4	0	0	109	0	5	10
gene_3394	1238	3155	980	732	1124	404	687	916	346	851	718	963	486	178	658	957
gene_3768	976	1684	533	543	607	355	558	263	486	609	727	937	540	145	618	665
gene_3769	1029	495	1261	2941	1205	1693	1843	1238	1060	2172	1536	1517	764	3027	1233	650
gene_3770	1382	1614	1084	1287	857	1138	1113	1132	1113	875	1116	1240	1355	1627	1062	892
gene_3395	174	236	100	127	206	101	126	75	51	140	84	208	93	69	90	31
gene_3396	521	759	402	323	440	285	348	278	326	352	263	306	302	81	365	151
gene_3397	1633	2026	2095	1948	1629	1370	1993	1344	1102	1688	2626	1993	1114	1233	1199	1364
gene_3771	495	501	340	597	371	882	468	425	291	518	500	536	405	713	339	320
gene_3398	2284	2507	1029	972	1247	1342	1134	621	756	1218	1792	1376	829	285	891	946
gene_3399	1723	828	694	387	715	259	497	256	254	672	738	539	274	149	384	292
gene_3400	706	816	492	378	316	137	346	273	241	481	439	461	135	207	285	178
gene_3401	3982	7350	3321	3604	2939	2245	3925	2779	2822	3125	4275	3688	2458	2314	2925	2931
gene_3772	2716	5465	2255	1877	1667	2159	2213	1771	2108	2461	2723	2692	2776	2302	2468	2443
gene_3773	35	420	72	50	34	337	39	82	272	7	16	0	107	1353	27	73
gene_3402	0	7	2	0	1	0	0	17	0	0	0	0	2	0	0	0
gene_3774	0	9	4	0	0	0	0	2	0	1	0	0	5	0	2	2
gene_3403	424	1642	503	761	546	810	751	401	1167	628	920	969	754	1316	542	465
gene_3404	238	945	68	82	398	1168	231	1396	688	160	97	129	1683	995	385	402
gene_3405	1254	2006	1293	833	670	964	1659	1208	1553	1628	1167	1703	1244	639	1490	956
gene_3406	19	83	55	30	19	55	16	27	47	64	32	69	18	0	12	9
gene_3775	2599	1460	2932	2249	1300	2148	3506	2115	2380	3481	4301	2801	1692	1090	2246	1445
gene_3776	97	159	102	54	80	27	28	83	46	37	22	64	22	0	37	42
gene_3777	790	1623	584	346	390	136	401	366	481	550	686	613	324	365	424	849
gene_3778	3152	5962	2859	2760	2855	2474	2892	1902	1974	3047	3981	2725	1812	1556	2140	2489
gene_3779	0	10	7	5	2	20	4	0	9	2	0	0	0	0	0	2
gene_3407	810	1131	496	583	751	599	712	436	443	875	768	526	300	642	603	447
gene_3780	553	1459	452	701	580	721	787	441	644	611	741	886	605	523	544	609
gene_3408	351	898	226	300	217	329	369	213	249	309	353	360	348	156	351	296
gene_3781	301	536	299	354	288	300	351	240	320	358	369	270	225	510	277	207
gene_3409	422	1331	410	476	467	706	607	472	551	532	741	632	426	595	505	520
gene_3782	56	94	15	44	25	44	50	91	52	102	6	43	88	77	78	19
gene_3783	2424	3087	2364	2326	1888	1294	2652	1766	1551	2177	2879	2527	1428	602	1681	1828
gene_3784	706	1541	560	632	820	831	825	524	502	737	828	888	587	1031	594	636
gene_3410	913	2358	875	978	979	628	919	558	838	1199	1938	1194	697	284	692	685
gene_3411	63	150	69	51	61	134	44	48	41	57	104	60	56	61	54	36
gene_3412	409	1259	631	444	589	271	535	292	542	546	339	437	125	151	275	468
gene_3413	0	0	0	4	0	0	0	0	0	0	0	0	10	0	0	0
gene_3785	0	4	0	6	2	0	3	0	0	0	0	0	5	0	0	11
gene_3414	0	127	39	37	31	101	39	10	28	32	23	14	42	0	35	34
gene_3786	2253	2741	1870	2447	1244	1801	2252	1259	1523	2287	2574	2268	2085	2099	2023	1612
gene_3415	268	814	367	361	301	386	342	330	325	372	385	415	337	63	337	389
gene_3787	2455	4488	2603	2638	2472	2591	3015	1919	2518	2199	2867	3142	1739	1335	1569	2092
gene_3416	1754	5401	2138	2308	1608	1529	1630	1340	1422	1414	1873	1725	1816	1729	1620	1820
gene_3788	625	1956	524	792	637	1126	792	443	694	675	824	1060	596	818	735	768
gene_3417	1778	3724	1233	1274	1244	1131	1515	1053	1115	1254	1731	1676	1537	943	1194	1405
gene_3789	686	1944	588	696	558	1026	812	477	631	758	849	986	475	1052	681	660
gene_3418	2504	4647	1485	1465	3159	1292	1615	1182	1158	1388	2567	1619	918	303	1447	1539
gene_3790	0	0	4	19	0	5	0	28	142	0	14	0	6	0	0	1
gene_3791	56	87	82	13	57	6	64	91	120	84	23	59	124	0	80	75
gene_3792	0	36	0	0	2	6	13	0	0	5	0	0	0	0	2	3
gene_3793	0	12	0	0	0	0	0	0	0	0	0	0	0	0	0	0
gene_3794	0	0	0	0	3	0	0	0	0	0	0	0	0	0	0	0
gene_3795	0	3	0	0	0	0	0	0	0	0	0	0	0	0	0	0
gene_3796	0	0	0	0	0	0	0	0	0	0	0	0	0	0	0	0
gene_3419	771	640	965	697	637	499	1142	637	429	875	1017	747	456	75	475	496
gene_3797	54	19	35	41	20	21	33	27	18	30	78	29	28	0	14	29
gene_3798	1201	3425	1076	1138	1194	1277	1445	927	837	1305	1448	1463	929	417	1162	1241
gene_3420	515	1425	386	370	398	421	405	288	589	357	398	572	428	323	382	481
gene_3799	611	1702	709	549	573	558	653	445	482	565	690	934	429	450	390	529
gene_3421	567	2354	729	847	739	1256	748	740	792	640	1261	1148	994	791	742	797
gene_3800	335	641	270	302	235	295	221	159	232	229	236	218	235	132	146	193
gene_3422	1215	3074	1496	1565	1672	1201	1629	1243	841	1522	2221	1522	892	1560	1016	1059
gene_3801	136	855	818	654	440	390	543	637	765	548	736	401	631	927	736	484
gene_3802	165	170	108	100	114	616	61	247	250	18	69	43	481	1632	19	154
gene_3423	380	1083	327	322	337	388	304	216	268	256	374	635	307	306	305	427
gene_3425	259	586	352	426	183	2614	120	2598	3973	59	208	83	428	5726	77	434
gene_3426	746	4249	1191	2785	722	5728	338	4879	10903	342	444	285	1927	11371	453	1836
gene_3424	173	496	316	279	146	865	98	1558	662	89	131	46	161	4218	104	233
gene_3803	457	313	347	300	495	251	359	311	274	394	438	245	117	0	267	266
gene_3804	0	136	36	19	63	15	35	27	0	51	84	31	10	0	8	12
gene_3427	0	27	12	0	0	4	28	0	16	11	0	18	38	0	13	0
gene_3805	65	110	72	85	67	21	107	61	13	80	84	97	50	0	17	38
gene_3806	9	0	1	0	6	5	12	0	0	0	0	0	0	0	0	0
gene_3807	2442	1258	3760	2656	2338	1751	3447	2055	1560	2772	3287	2423	1065	727	1784	1378
gene_3808	46	13	57	47	36	27	76	35	15	72	61	75	36	0	34	14
gene_3809	497	1075	339	414	495	514	419	334	366	428	679	673	464	522	401	409
gene_3428	447	618	293	216	253	285	332	156	118	359	407	274	213	0	273	288
gene_3429	282	635	150	190	232	217	257	110	158	256	190	213	163	0	215	359
gene_3810	136	266	82	54	151	132	40	161	97	25	57	87	166	299	71	87
gene_3430	1847	7021	2220	2861	2495	6729	2696	3362	4697	2598	3227	5057	5899	5104	2724	3526
gene_3431	1246	2539	1027	1286	828	1569	1372	900	1213	1038	1472	1541	1109	577	1132	1069
gene_3432	165	488	237	195	203	376	217	158	303	249	301	205	168	492	356	197
gene_3811	1906	3933	1548	1419	1664	1246	1651	1116	1434	1622	1989	1915	1048	1319	1576	1742
gene_3433	180	689	192	251	243	303	356	294	291	303	397	284	405	249	382	310
gene_3812	201	444	192	124	183	277	210	139	198	203	138	94	173	429	248	187
gene_3434	1040	2153	874	875	786	1179	889	867	1111	797	906	1007	767	826	900	880
gene_3813	584	816	447	430	438	277	535	340	320	444	665	389	273	473	305	301
gene_3436	0	0	0	3	3	0	0	0	0	0	0	0	0	0	3	0
gene_3435	19	28	11	5	2	11	14	28	31	10	7	13	8	0	11	63
gene_3814	205	394	129	169	230	494	212	137	324	186	244	306	195	180	206	211
gene_3437	1028	1955	1072	1255	910	929	1126	873	755	1014	1884	1292	748	611	1021	924
gene_3815	834	1128	735	397	1105	234	460	544	248	445	975	452	275	155	152	513
gene_3438	0	0	8	0	7	0	0	0	0	0	3	6	0	0	0	5
gene_3439	416	1937	471	628	536	1243	701	573	998	735	936	716	680	1562	543	595
gene_3816	618	1191	385	612	432	411	666	505	484	672	912	685	348	429	493	621
gene_3442	823	1149	1121	1169	834	697	1005	628	352	992	1128	1102	492	405	501	560
gene_3441	2648	4576	7685	7510	935	21824	1591	7518	17231	727	2086	347	19025	38432	1720	3221
gene_3817	34	424	126	91	52	7	60	86	86	6	52	17	100	223	128	90
gene_3440	0	49	1	2	4	4	4	26	0	6	3	15	6	0	26	1
gene_3443	281	254	121	82	160	105	171	210	74	184	235	156	115	149	188	160
gene_3444	4547	14372	3909	3433	3800	7830	6301	3942	5560	5566	6558	5429	6183	5300	6511	4755
gene_3818	1934	2524	2410	2319	2207	2064	2595	1687	1600	2172	2851	2134	1474	1150	1297	1389
gene_3819	180	652	275	153	251	121	256	175	345	326	232	237	128	156	224	224
gene_3445	753	2319	735	743	688	1279	958	867	1057	778	764	1491	760	638	761	947
gene_3820	2727	1878	2421	2067	1930	810	2175	1471	682	2343	1634	1561	1071	848	1693	1264
gene_3821	1297	2710	1876	1922	1326	2362	2159	1583	1892	1461	2037	2766	1439	899	1467	1645
gene_3446	2354	4767	2517	2012	1398	1953	2438	1902	2397	2439	2398	2087	2503	1097	1832	1777
gene_3822	160	305	256	555	113	414	194	209	260	204	520	103	266	1001	233	89
gene_3823	406	1673	770	1284	616	1302	389	1063	2741	317	517	363	1480	3367	387	554
gene_3447	421	1311	531	643	709	346	625	359	426	546	987	410	303	263	405	607
gene_3824	872	1330	690	731	824	715	774	333	603	774	899	883	421	99	431	502
gene_3448	517	775	672	749	614	877	763	457	382	687	890	657	424	788	589	391
gene_3449	7785	11159	10830	7851	8775	10951	11064	7152	7299	11749	9721	10308	4746	3776	8153	7635
gene_3450	0	66	8	0	3	20	19	0	0	4	6	0	0	0	1	0
gene_3451	1133	1136	896	691	809	512	958	668	500	1100	845	969	462	141	892	617
gene_3452	5	46	13	13	36	24	25	15	63	15	5	11	10	0	62	20
gene_3453	38	253	131	145	99	20	103	99	86	52	40	44	51	0	146	58
gene_3454	5020	5552	3799	4240	4263	1290	3807	2701	1440	4203	4193	2872	1594	545	3204	2975
gene_3455	1618	1606	1886	865	1667	908	1474	1369	985	1672	1364	1044	775	1209	1334	1000
gene_3825	1199	1308	1249	845	1597	850	1145	988	803	1230	1404	870	682	673	869	959
gene_3456	460	2581	718	834	754	1374	1022	764	869	870	1277	1235	948	1447	865	1031
gene_3826	507	1015	601	495	467	365	605	264	335	510	635	515	288	354	349	428
gene_3827	499	866	500	552	419	822	560	398	564	531	586	473	412	858	395	454
gene_3457	2107	4879	2663	2630	2320	2214	2350	1917	1935	2328	3138	2526	1770	2113	1973	1878
gene_3458	1131	2808	1140	1929	1225	2747	1335	1135	2290	1077	1673	1927	1824	2897	1284	1345
gene_3828	1502	6573	1492	1624	1289	2509	1684	1561	1828	1928	2177	1945	2689	2399	2168	1683
gene_3459	886	1673	568	728	547	594	596	492	574	633	695	548	447	636	536	695
gene_3829	2935	5979	3187	4606	2261	5406	3530	2675	4202	2690	3873	4169	3528	6028	3925	2891
gene_3460	1569	4868	1232	1170	1272	991	1217	1102	1183	1266	1726	1695	964	639	1365	1597
gene_3461	3215	5086	3164	3248	3025	2908	3518	2394	2382	3858	4096	3959	2223	2259	2421	2473
gene_3462	11237	16471	17642	19345	11677	21459	20783	10597	10738	16933	19491	18995	10188	15043	11523	10064
gene_3830	1623	5749	1854	1304	1804	1860	1814	1996	2034	1680	1939	2203	1805	1011	1819	2424
gene_3831	1309	3266	1173	845	986	1133	1145	587	1104	858	1112	1066	1038	1356	921	931
gene_3463	1650	2290	1103	933	899	957	1136	712	1014	1025	1323	1316	1059	460	851	925
gene_3832	1146	1975	759	758	698	666	818	655	562	695	682	928	660	410	653	711
gene_3464	873	538	563	528	406	646	849	559	263	483	447	534	701	420	731	403
gene_3833	872	1414	886	561	1000	481	841	636	525	737	665	796	436	197	522	726
gene_3465	1255	2565	944	1075	1051	1703	965	1207	936	888	736	950	1041	1586	939	1115
gene_3466	5787	13426	5191	7673	7863	12785	6146	7397	9597	4242	8692	9569	8361	15854	4579	7144
gene_3834	626	1198	495	559	546	1077	654	614	954	491	494	958	671	1022	505	565
gene_3467	696	1807	634	790	787	919	902	577	890	639	833	1164	487	277	549	794
gene_3835	658	2309	515	566	551	564	550	436	621	545	942	960	664	565	542	579
gene_3468	3508	6485	2101	1608	2105	1314	2074	1638	1554	1767	2278	2687	1817	834	1913	2464
gene_3836	2666	4036	2892	1558	1659	927	1686	1449	1578	2046	1921	1771	1103	219	1329	1628
gene_3837	1169	3084	1159	1131	1489	1126	1414	1179	1343	1206	1694	1221	925	565	1058	1269
gene_3469	3847	4651	2068	1918	2899	771	2080	1553	1321	2020	2103	2308	1254	636	1783	2229
gene_3838	959	1410	664	666	756	629	563	509	627	456	760	834	447	390	389	666
gene_3470	7515	8172	5865	4645	4409	5299	8162	5158	5113	7466	6574	6872	6346	4378	5256	4215
gene_3471	1978	3476	1074	769	1017	966	1502	1024	1151	1408	1139	1177	1011	764	993	1226
gene_3473	53	409	183	127	58	63	81	222	276	103	127	145	137	476	123	151
gene_3472	447	1754	621	547	440	620	603	471	450	626	925	560	449	307	548	366
gene_3839	2358	3311	1894	1558	1657	1408	2148	1548	1821	2172	1919	1610	1161	1230	1984	1540
gene_3840	8072	12437	8412	9179	7613	12388	7885	10319	12938	7094	7637	8284	8266	19602	8312	6134
gene_3474	1725	9276	1683	1809	2044	5035	2534	2138	3597	2369	2592	2744	3782	2909	2367	2714
gene_3475	2600	5936	2502	1492	1788	1802	2470	1875	3128	2284	1504	2123	1869	410	2676	2297
gene_3476	1309	2134	1115	777	813	318	612	629	1037	656	898	989	371	109	733	1096
gene_3841	2911	7406	2140	2360	2892	2615	2551	2148	2180	2396	2171	3120	1616	1786	2355	2387
gene_3842	910	2722	1024	1139	880	1697	1444	774	1434	1313	1687	1276	1080	1270	1022	897
gene_3843	81	93	47	47	73	59	64	33	26	73	146	56	84	0	135	32
gene_3477	449	896	261	346	410	326	388	471	304	420	538	460	198	681	391	309
gene_3844	383	815	320	274	494	516	241	378	530	306	339	329	206	1202	301	341
gene_3478	2671	4876	2072	2333	2311	2997	2599	1795	2407	2188	2671	3248	1999	3016	1949	2131
gene_3845	899	1540	638	608	553	778	854	610	532	687	761	649	451	405	547	520
gene_3846	3448	2260	5656	4294	3834	3905	5075	2839	2289	4316	4949	4374	1859	2983	2263	2365
gene_3479	7900	10413	6775	5050	6689	3794	5334	5650	3099	6135	6602	4517	4906	15207	5185	4149
gene_3480	0	21	9	0	8	4	4	7	0	4	0	5	10	0	7	8
gene_3847	154	233	349	257	240	291	319	246	163	363	417	344	183	590	207	169
gene_3481	986	543	828	813	659	557	902	518	323	797	1139	681	268	554	482	425
gene_3848	13675	23492	12755	9633	10388	12328	12875	8707	10194	12972	9967	13402	12954	9798	11469	9143
gene_3482	1316	2842	1090	1168	1216	1311	1355	789	1148	1145	1225	1464	911	701	982	1118
gene_3849	412	935	340	635	552	438	629	422	270	661	476	497	417	369	513	362
gene_3850	909	3539	1221	1529	1255	2434	1642	1155	1556	1449	1589	1742	1470	1690	1397	1278
gene_3851	458	1487	535	757	672	1312	812	574	928	818	863	764	916	1268	563	628
gene_3483	635	1832	591	664	628	1444	779	496	938	617	1051	1006	751	593	654	746
gene_3852	917	1790	794	844	749	539	883	671	859	858	962	863	613	325	636	847
gene_3484	1130	5286	873	990	1021	2312	1744	1210	1294	1408	1700	1827	2146	1346	1808	1507
gene_3853	11592	27277	7168	10066	14671	4203	7089	7068	6662	6403	8506	6815	5319	2852	6866	8051
gene_3485	1575	3880	1429	1355	1219	1392	1325	1058	1180	1349	1592	1499	970	1070	1336	1316
gene_3486	203	508	215	169	194	50	156	95	115	229	166	130	102	0	139	135
gene_3854	1270	3378	1189	1477	1350	2219	1388	1749	1696	1413	1749	1779	1531	2857	1357	1457
gene_3487	1517	3789	1415	1815	1287	2987	2221	1456	2059	1711	2368	2255	1616	1536	1809	1822
gene_3488	2008	5047	3017	3826	2512	4591	4086	2143	2893	3528	4047	3488	2547	3149	2639	2146
gene_3855	4312	11127	2612	2479	3116	1386	1611	1686	2064	2189	2871	1807	1947	1344	2354	3225
gene_3856	3851	7446	3310	3101	3579	2075	2425	2374	1737	2574	3908	2604	2109	1450	2182	2557
gene_3489	4278	7460	3318	3565	2867	6076	4139	2584	4357	4083	4027	4162	5008	5739	3612	2930
gene_3490	58	161	62	59	21	57	36	90	132	73	129	35	41	0	71	144
gene_1808	0	0	0	0	0	0	0	0	0	0	0	0	0	0	0	0
gene_1809	0	0	0	4	0	0	0	0	0	0	0	0	0	0	0	0
gene_1810	0	0	0	0	0	0	0	0	0	0	0	0	0	0	0	0
gene_1422	0	0	0	0	0	0	0	0	0	0	0	0	0	0	0	0
gene_1811	0	0	0	0	0	0	0	0	0	0	0	0	0	0	0	0
gene_1812	0	0	0	0	0	0	0	0	0	0	0	0	0	0	0	0
gene_1814	0	0	0	0	0	0	0	0	0	0	0	0	0	0	0	0
gene_1813	0	0	0	0	0	0	0	0	0	0	0	0	0	0	0	0
gene_1423	0	0	0	0	0	0	0	0	0	0	0	0	0	0	0	0
gene_1424	0	0	0	0	0	0	0	0	0	0	0	0	0	0	0	0
gene_1425	0	0	0	0	0	0	0	0	0	0	0	0	0	0	0	0
gene_1815	0	0	0	0	0	0	0	0	0	0	0	0	0	0	0	0
gene_1426	0	0	0	0	0	0	0	0	0	0	0	0	0	0	0	0
gene_1816	0	7	0	0	0	0	0	17	0	1	0	0	0	0	0	0
gene_1817	0	0	0	0	0	0	2	0	7	4	0	0	0	0	0	0
gene_1427	0	0	0	0	0	0	0	0	0	0	0	0	0	0	0	0
gene_1818	0	0	0	0	0	0	0	0	0	0	0	0	0	0	0	0
gene_1428	0	20	0	0	0	0	0	0	0	0	0	0	0	0	0	0
gene_1429	0	0	0	0	0	0	0	0	0	0	0	0	0	0	0	0
gene_1819	0	0	0	0	0	0	0	0	0	0	0	0	0	0	0	0
gene_1820	48	333	72	61	68	60	120	22	103	88	90	0	64	0	55	68
gene_1821	0	0	0	0	0	0	8	0	0	0	0	0	0	0	0	0
gene_1430	0	19	0	0	0	0	0	0	0	2	0	0	0	0	0	0
gene_1431	0	0	0	0	0	0	0	0	0	0	0	0	0	0	0	0
gene_1822	2467	4922	1805	1138	1948	758	1743	1230	942	1837	1478	1630	926	157	1749	1887
gene_1432	2122	2961	1732	1659	1194	1621	2250	1313	1617	1846	2059	2088	1910	964	1222	1070
gene_1823	1400	1646	863	839	829	430	893	678	666	824	987	1122	591	269	844	855
gene_1824	5802	12341	3506	3285	4406	2677	4631	3275	3624	3441	4050	6120	4319	778	3958	4567
gene_1433	2219	1870	4550	4006	1673	4091	6428	2067	3284	1893	3750	4289	2017	1518	1904	2524
gene_1434	1360	2487	1892	1869	1433	1552	1911	1115	1005	1523	2132	1895	1121	1246	1288	1210
gene_1825	13	49	190	136	44	362	260	93	269	49	60	427	45	0	26	281
gene_1435	966	1628	1803	1190	778	2101	2403	1242	2049	1259	930	4000	1129	157	848	2043
gene_1827	578	1799	719	687	620	780	707	442	908	648	839	818	539	562	658	742
gene_1826	1397	3502	945	945	1261	1185	1363	1062	926	1123	1835	1421	1073	978	1032	1115
gene_1436	2504	6749	2986	3541	2263	4438	4516	2827	3512	3473	3420	3973	3142	3184	2990	2988
gene_1828	4769	9287	3858	3616	3882	3269	4161	3305	4133	3745	3791	4295	2736	1446	4030	4359
gene_1437	574	895	554	681	509	668	705	549	506	576	638	890	413	515	404	454
gene_1829	393	929	297	283	309	122	252	250	250	176	394	398	182	0	308	332
gene_1440	106	271	115	45	50	28	78	72	82	38	27	83	58	0	69	97
gene_1439	3095	6556	6443	4658	1771	1255	755	906	645	316	1193	1268	6723	2941	1366	2652
gene_1438	1291	3176	1292	1164	1097	1553	1192	765	929	1119	1434	1522	1039	716	1102	1196
gene_1441	1334	1812	1507	1585	1431	1027	1798	930	763	1722	2368	1190	633	302	931	854
gene_1442	327	725	271	316	301	486	427	280	434	307	425	399	374	300	297	213
gene_1443	1062	1597	741	740	789	873	982	664	851	845	919	1213	835	853	845	893
gene_1444	0	33	8	11	5	0	0	0	0	5	17	0	0	0	14	8
gene_1445	3239	721	1853	707	325	1555	785	680	1998	3121	737	1027	2217	144	1103	1293
gene_1446	16	43	31	8	40	97	6	176	47	29	31	7	30	1025	20	30
gene_1830	1683	2944	861	700	1357	369	895	796	758	855	698	490	567	274	811	1066
gene_1831	763	305	614	306	441	181	588	439	210	610	400	235	235	87	316	223
gene_1447	667	1854	543	632	711	960	627	465	807	690	661	896	606	159	603	659
gene_1832	1102	2369	943	842	873	1051	1135	629	1118	794	1068	1454	907	253	738	803
gene_1448	704	1823	813	857	766	931	898	371	489	746	1038	985	404	430	535	673
gene_1449	0	0	0	0	0	0	4	0	19	1	13	0	0	0	0	0
gene_1833	12	30	19	0	3	0	2	14	0	3	0	0	0	0	2	0
gene_1450	0	0	0	6	1	0	0	0	0	1	0	0	12	0	0	0
gene_1451	0	0	3	0	5	0	0	0	0	0	0	0	0	0	4	0
gene_1834	0	0	3	0	0	0	0	0	0	0	0	0	0	0	0	0
gene_1452	0	35	21	10	39	28	13	0	35	7	0	0	17	58	0	13
gene_1453	1038	788	1591	842	667	1008	1048	647	824	975	1052	1006	496	455	636	582
gene_1835	150	939	351	354	320	560	433	309	276	349	437	493	168	127	232	353
gene_1454	686	1400	448	491	437	533	561	596	518	503	645	747	327	1014	523	466
gene_1836	1370	3296	1161	989	1212	758	1165	1376	1030	1393	1282	1358	803	437	1360	1435
gene_1455	0	6	2	0	3	0	0	12	0	6	0	0	9	0	4	6
gene_1837	1167	1547	504	320	760	305	770	588	603	572	604	805	819	736	590	483
gene_1457	0	7	0	1	0	0	5	0	25	0	0	0	32	0	0	7
gene_1456	159	156	44	55	23	222	298	90	354	252	10	235	181	0	123	582
gene_1458	215	139	218	167	299	182	225	119	65	276	202	39	117	212	123	136
gene_1838	595	1461	356	420	402	820	609	352	564	615	541	778	380	316	482	513
gene_1459	349	396	265	124	196	105	130	123	56	253	227	198	148	75	192	135
gene_1460	6808	9153	3840	2618	4167	7726	8047	5648	4625	10111	7401	6149	6997	2825	8230	4485
gene_1461	4675	8400	2359	1441	2798	4456	4686	3052	2746	3864	3864	3511	3129	2864	4882	3060
gene_1839	0	0	0	3	0	0	0	0	0	0	0	0	0	0	0	0
gene_1462	1718	1451	5681	2667	850	3747	5130	3074	4175	6670	4424	6000	2698	194	3788	2660
gene_1463	1274	2141	1499	1176	588	555	710	600	459	644	801	884	1557	432	748	1248
gene_1840	793	1358	680	797	570	776	573	664	734	503	737	731	708	661	514	736
gene_1841	1399	2619	1421	1560	1072	1177	1449	1003	977	1264	1639	1335	1397	730	1254	1176
gene_1464	833	2038	844	1006	685	1644	1157	881	1010	963	1069	1002	1083	1888	1041	823
gene_1842	216	2005	550	713	492	1741	302	750	1296	157	460	225	1425	3505	428	497
gene_1843	914	1767	1039	811	840	776	1133	662	770	1033	1379	997	1271	78	818	659
gene_1844	7	0	3	21	1	10	3	0	0	2	0	0	5	0	15	17
gene_1465	1356	4568	1249	1560	1560	2775	1805	1356	1970	1660	2617	2429	1871	1753	2007	1726
gene_1845	1160	2793	1020	1060	1134	1225	1342	1001	936	1165	1291	1177	900	482	733	989
gene_1846	3576	5671	1350	1482	2824	643	1586	1410	903	2026	2429	1628	1094	244	1815	1648
gene_1466	580	699	537	470	635	426	488	298	167	459	456	613	201	355	240	283
gene_1847	271	302	267	152	287	160	199	101	138	153	188	142	84	149	114	177
gene_1467	1879	3570	1462	1722	1710	1382	1823	1526	1203	1651	1771	1277	917	1184	1270	1405
gene_1848	638	1017	456	472	440	403	791	379	719	461	424	1023	393	896	2034	324
gene_1849	1801	3814	1327	1476	1506	1456	1686	1030	1656	1461	2024	1878	1230	1318	1346	1637
gene_1468	1309	1843	803	874	585	863	1181	693	750	1203	1045	1039	1077	677	869	710
gene_1850	1754	4410	1252	1115	1149	1420	1649	773	1126	1234	1680	1690	1685	880	1312	1555
gene_1469	1775	2019	1854	1724	1225	1025	1887	1085	987	1521	1428	1689	800	674	1122	1012
gene_1851	1121	879	1144	1727	887	1071	1301	958	603	1017	1866	1222	616	475	664	636
gene_1470	2476	3663	2479	5056	1743	3995	3237	3097	3830	2554	3941	5093	2980	5151	2748	2483
gene_1473	109	360	134	187	86	211	122	126	189	84	117	363	106	146	133	156
gene_1472	1	11	2	0	0	0	6	0	0	2	16	0	0	0	0	0
gene_1474	0	0	11	0	0	0	0	8	0	0	0	0	0	0	3	0
gene_1471	38	298	90	109	39	272	24	65	277	56	34	25	155	167	77	62
gene_1852	1007	1484	1612	1965	703	3715	2437	2227	3415	2608	2642	1137	2032	7510	1633	1184
gene_1853	122	416	56	108	83	116	123	90	128	134	118	69	51	285	60	83
gene_1854	5850	5773	4213	3910	4749	1705	3745	3304	3156	3647	3774	4402	2447	2422	3138	3640
gene_1855	4930	28002	27586	34479	9308	15705	2609	6567	8768	1065	4248	5903	24180	23843	8587	17166
gene_1475	1025	1934	687	813	816	923	853	530	641	804	992	1118	469	321	568	625
gene_1476	1195	293	828	210	825	267	748	601	200	894	1045	940	283	164	373	417
gene_1477	5	9	14	2	3	6	13	7	0	0	18	1	3	0	0	3
gene_1478	6	18	33	19	8	28	31	22	11	9	11	8	23	16	13	20
gene_1856	0	7	6	2	4	13	1	0	0	7	0	0	6	0	9	0
gene_1857	112	137	124	176	111	169	249	122	68	130	185	242	59	209	120	93
gene_1479	257	1048	193	278	242	703	276	250	548	300	306	552	518	981	344	465
gene_1858	651	443	877	962	493	1165	1357	448	654	1131	1029	897	463	722	592	438
gene_1480	802	3413	1802	3109	972	7941	2930	2884	3930	5803	3733	3109	2473	3009	4641	2172
gene_1859	231	596	182	245	216	423	272	179	484	270	272	383	227	0	259	240
gene_1481	225	741	243	236	194	751	340	205	492	279	279	335	426	1538	276	304
gene_1860	582	1388	478	475	486	462	344	309	393	382	463	621	351	198	365	504
gene_1482	15	52	13	6	1	8	10	8	0	6	39	0	0	0	13	9
gene_1861	0	0	0	0	0	0	0	0	0	10	0	0	7	0	0	0
gene_1483	6	0	0	0	0	0	0	0	0	0	0	0	0	0	4	0
gene_1862	166	438	472	335	118	887	61	249	643	490	121	11	1091	1134	113	75
gene_1484	47	216	112	144	115	118	106	147	127	108	50	103	175	561	127	105
gene_1863	577	1090	354	346	360	211	408	229	472	375	273	383	273	252	301	416
gene_1864	1870	1961	2167	2123	2131	983	2059	1001	810	1899	2098	1482	725	900	1011	997
gene_1865	414	841	884	889	761	754	858	691	479	729	912	875	447	917	507	416
gene_1866	146	552	123	212	152	362	199	177	148	214	162	256	152	75	189	161
gene_1867	1081	1804	1123	1131	937	1492	1279	1031	1088	1240	1478	1414	858	1496	828	959
gene_1868	2634	4906	2918	2898	2347	2658	3212	2088	2240	2948	3436	2796	2595	3232	2282	1648
gene_1485	920	2273	842	907	796	1012	1052	831	975	1102	1269	1189	1040	1971	974	899
gene_1869	3541	7610	2673	2337	2470	2253	3027	2059	2260	2411	3604	3877	1977	913	2534	3468
gene_1486	1132	1725	846	743	730	650	852	705	619	689	1244	802	615	143	636	759
gene_1870	116	185	193	108	83	140	66	56	176	105	79	101	140	431	100	108
gene_1487	17	39	78	44	44	25	6	50	67	45	48	59	18	53	30	27
gene_1489	420	672	296	259	261	317	168	267	310	176	257	316	283	226	232	352
gene_1488	713	1912	500	509	384	500	514	504	508	536	600	693	556	521	521	616
gene_1871	2742	5814	3009	3508	3805	5772	2590	3066	4551	2661	3030	2454	3140	10188	2468	2615
gene_1490	663	1925	632	791	562	2031	890	733	1099	754	1089	1110	1273	1186	928	730
gene_1491	826	1060	735	656	814	711	841	574	492	740	740	613	303	301	552	461
gene_1872	1706	29284	5705	6879	2612	4181	1225	2551	5238	457	3116	1247	13613	1372	4386	5737
gene_1873	12422	17009	11189	6806	12106	5252	8140	6917	4638	9059	9590	7740	4836	4698	5495	7870
gene_1874	3252	3774	2495	1964	2680	1061	2295	1990	1354	2428	2569	2399	1687	1111	1750	2100
gene_1492	466	1739	532	640	633	985	606	338	648	594	757	742	699	417	698	578
gene_1493	770	968	1050	880	521	1161	943	935	1042	1555	909	757	644	785	1071	818
gene_1875	1261	2299	1357	1275	1284	1388	1640	875	996	1508	2010	1348	1164	847	1424	1009
gene_1876	257	595	171	185	353	249	217	266	277	275	265	185	196	903	215	204
gene_1494	0	15	6	11	17	7	14	0	20	9	0	0	0	0	6	6
gene_1495	696	2217	841	1029	903	1293	977	825	1146	826	974	715	1107	1037	928	834
gene_1496	1222	880	738	892	817	428	1282	683	545	947	1164	775	602	289	897	450
gene_1877	281	138	531	409	253	286	401	295	242	583	542	282	180	0	375	220
gene_1497	1900	3318	4009	5076	1011	6024	4055	3112	7437	7268	3566	2749	3564	4400	5130	2925
gene_1498	1353	2479	4605	1750	1225	682	273	346	209	109	386	383	2057	2142	614	1028
gene_1499	116	351	454	155	96	109	66	117	86	37	64	255	284	226	231	282
gene_1878	76	93	80	53	78	60	80	31	18	77	42	28	20	0	19	16
gene_1500	3610	4953	2822	2283	3247	1685	3124	1662	1265	2774	2775	2334	1390	629	1640	2059
gene_1881	130	145	136	145	162	189	190	86	105	213	176	173	165	82	111	93
gene_1880	154	114	95	50	79	52	45	78	79	82	43	66	29	0	60	51
gene_1879	277	808	257	301	267	255	320	191	182	253	258	240	237	0	190	290
gene_1882	256	654	312	159	246	196	155	170	252	218	280	298	123	86	182	197
gene_1883	727	2086	740	1044	858	1269	953	863	717	1032	835	1263	768	733	884	750
gene_1501	717	1055	478	448	499	407	492	394	364	535	564	454	293	295	491	336
gene_1884	410	1098	323	249	362	106	367	150	165	423	376	273	185	232	392	335
gene_1885	5380	9941	4876	5147	4192	10864	5818	5184	7779	5589	5845	5836	7801	12237	5950	4573
gene_1502	5438	8423	5786	6105	5282	8161	8163	5183	5498	8659	8908	8402	5437	5180	7547	4753
gene_1503	443	736	222	256	294	312	355	317	282	282	474	507	195	228	323	285
gene_1504	849	1754	1357	966	878	714	775	928	750	836	1089	1073	528	753	683	826
gene_1886	844	2769	663	685	779	1237	876	621	842	715	907	970	868	980	742	723
gene_1505	800	1491	482	660	763	608	462	401	598	523	948	961	477	677	493	760
gene_1506	1390	3550	2131	1570	1429	1728	1726	1615	1697	1873	1581	1661	1375	1773	1651	1738
gene_1887	3209	3886	3505	3757	2717	2395	3693	2295	1618	3503	3790	2964	1887	1942	2262	1955
gene_1888	645	1314	516	491	576	583	571	342	525	600	703	799	543	358	533	581
gene_1507	1489	4075	1239	1483	1451	1794	2090	1326	1134	1584	2077	2258	1306	1241	1331	1294
gene_1508	9362	18044	5662	3195	5376	5101	11234	3841	2166	11409	8408	6634	5983	1041	9564	7409
gene_1889	1807	2244	1495	1615	1722	1848	1822	1043	1487	1513	1565	2019	1095	1593	1186	1163
gene_1509	1458	3939	1183	2066	1445	2934	2122	1460	2304	1338	1903	3077	1275	1571	1391	2367
gene_1890	2437	4043	1221	1480	1639	1096	1631	1150	956	1434	1866	2376	921	119	1382	1717
gene_1510	423	773	310	441	193	555	477	254	234	431	425	407	340	0	278	291
gene_1891	51	207	41	8	42	57	25	26	0	33	59	4	31	0	43	61
gene_1892	456	1280	287	333	306	392	509	313	362	388	265	562	355	499	396	374
gene_1893	3772	11909	4158	4497	4700	9406	5655	4352	5363	5135	6701	6280	6298	4592	5333	5269
gene_1511	287	1020	286	413	353	465	448	236	301	356	563	364	297	232	326	354
gene_1894	89	300	60	169	116	110	129	138	98	144	189	163	108	0	123	115
gene_1512	209	500	173	266	274	252	269	185	331	286	285	496	169	74	217	281
gene_1895	1085	2006	1040	983	1017	795	1165	765	806	1182	1319	1220	526	460	865	973
gene_1513	1047	1590	1154	839	742	1386	1247	750	676	1343	1275	1575	972	523	1397	1266
gene_1514	1021	1527	1236	1216	783	843	1349	960	751	1075	1163	1066	754	672	692	799
gene_1515	1981	3609	1646	730	1674	728	1476	1166	896	1924	1325	1327	1283	97	974	1377
gene_1896	109	696	133	74	218	20	75	175	41	99	79	93	70	369	71	251
gene_1897	2145	1289	1418	1457	626	2144	1232	1180	2277	971	1115	1950	1273	910	927	961
gene_1516	631	1454	669	396	497	381	577	485	492	460	582	863	289	370	413	598
gene_1898	43	170	64	80	67	40	106	44	51	77	56	40	69	0	64	92
gene_1900	350	3789	1442	610	749	516	1344	1068	1246	1379	2014	996	1751	788	1336	1166
gene_1899	139224	271872	86572	74751	79564	114331	165268	98164	80262	147468	128995	177299	145632	26023	177276	120368
gene_1901	746	2121	531	159	343	692	1084	363	232	741	446	331	331	0	928	590
gene_1517	916	3072	454	118	292	335	933	440	361	940	339	453	277	1	1225	926
gene_1518	2619	408	2416	4015	622	1989	4201	4048	18977	3462	2557	1877	4837	4840	3987	551
gene_1902	0	59	4	28	8	7	7	21	6	2	0	0	11	160	20	20
gene_1903	0	0	0	20	0	0	1	0	29	3	0	23	0	85	0	4
gene_1519	0	0	0	2	0	0	0	0	0	0	0	0	0	0	0	0
gene_1520	186	329	392	353	414	1291	158	947	1454	44	331	58	130	4894	148	761
gene_1904	602	1632	608	476	461	338	490	346	450	507	752	759	370	122	495	590
gene_1521	309	867	273	365	402	359	427	300	381	422	318	336	273	162	272	381
gene_1905	1104	3199	1072	1649	1041	2500	1645	1078	1578	1401	1255	1798	1443	1610	1483	1315
gene_1522	47	26	24	23	70	50	44	50	13	35	50	9	40	140	27	37
gene_1523	122	159	195	207	84	96	176	44	159	191	103	14	105	237	90	62
gene_1524	4643	8595	2404	2477	3311	1278	2537	2121	1853	2556	2413	2551	1291	1137	1911	2737
gene_1525	188	519	129	126	145	36	51	114	136	99	119	111	39	0	72	114
gene_1906	1395	480	1100	831	794	259	843	564	307	792	1096	784	665	122	472	383
gene_1907	984	2481	937	1019	879	1597	1226	806	1083	1116	1523	1035	945	1416	1026	931
gene_1526	1962	1897	1409	1310	1140	397	1366	864	384	1417	1751	679	746	0	1061	927
gene_1527	2321	3025	1748	1278	1685	1114	2136	1424	1358	1835	1805	2271	1446	776	1655	1527
gene_1528	2476	4355	1819	2141	2622	1937	1634	1361	1334	1619	1730	2471	978	1241	1245	2038
gene_1908	66	208	147	114	76	35	63	50	55	89	18	77	43	356	109	72
gene_1530	2560	2302	3203	3291	1208	1159	1366	1234	1507	2181	1955	2109	1673	254	1788	1436
gene_1531	1041	3551	927	1096	891	2534	1226	1222	2134	1101	1516	1999	2458	2245	1312	1318
gene_1529	144	266	129	132	113	418	188	164	263	155	144	91	214	255	156	132
gene_1532	1325	3383	1126	1383	1284	1921	1534	862	1528	1218	1426	1179	1105	593	1151	1414
gene_1909	1970	5886	1660	1996	1810	2801	2244	1808	2293	2032	2401	2632	2132	1328	1909	2140
gene_1910	20980	21262	10655	11342	10211	14747	19449	17969	12819	19917	16153	20339	15814	16124	18918	11491
gene_1533	3323	5635	2208	2172	2440	1728	2213	1455	1669	2446	2358	2269	1249	1158	1582	1905
gene_1534	666	2694	773	1066	916	1694	1035	900	1027	950	1097	1395	1207	1662	1007	898
gene_1912	1018	3485	1011	1958	957	2851	1530	1359	2133	1378	1993	1694	2149	3965	1903	1447
gene_1911	532	1355	1670	1031	441	1949	1006	789	1519	1124	1465	844	1321	4299	907	623
gene_1535	1627	2324	2069	2002	1449	1141	2304	1461	1026	1588	1870	1585	778	1326	1174	1299
gene_1913	318	1023	302	281	234	267	391	289	395	202	368	560	305	228	283	605
gene_1915	1520	2507	1641	1462	1413	1040	1504	1109	827	1360	1701	1912	818	960	1171	1446
gene_1536	394	1281	440	478	387	456	564	352	451	433	576	585	371	71	370	499
gene_1914	1707	1686	2503	2673	1378	2771	2373	1534	1390	2308	2881	2232	1799	2763	1779	1227
gene_1537	1175	1930	1052	1261	922	1052	1067	949	687	936	1154	1317	834	811	731	872
gene_1916	975	2150	897	1286	814	1798	1061	1157	1331	1090	1269	1133	1099	2230	919	902
gene_1917	0	0	0	0	0	0	0	0	0	2	0	0	0	0	1	0
gene_1918	0	1	1	0	0	0	1	0	6	0	0	12	0	0	0	0
gene_1919	703	1681	522	676	630	1013	664	879	915	702	601	871	1049	863	592	586
gene_1538	2123	4429	2015	2330	1815	2866	2373	1782	1513	1887	2565	2740	1695	1361	1672	1715
gene_1920	1224	1551	733	498	697	501	1036	867	452	888	448	419	523	210	1087	836
gene_1921	169	707	205	367	193	1666	123	330	869	114	46	62	474	4056	173	292
gene_1922	1546	2968	1420	1135	1073	1381	1640	870	1547	1394	1594	2313	1669	1235	1345	1361
gene_1539	3446	6726	2831	2467	2212	3399	3361	2200	3027	3066	3585	4329	4285	2314	3034	2664
gene_1923	762	2016	855	938	801	1118	1165	821	958	890	1422	1259	896	349	874	744
gene_1540	411	889	202	310	232	471	295	225	319	278	358	302	272	199	256	257
gene_1924	996	766	563	551	498	200	673	656	250	757	642	407	585	887	424	481
gene_1925	589	2021	796	815	731	1193	964	636	836	903	1000	836	840	903	889	697
gene_1926	0	52	21	24	27	5	43	13	34	58	40	27	18	0	24	32
gene_1927	265	1266	445	209	392	166	322	180	262	292	291	233	101	170	275	323
gene_1541	150	553	322	137	203	190	304	268	119	246	385	201	132	92	186	192
gene_1928	235	207	702	514	315	514	604	148	228	574	693	296	131	246	170	148
gene_1542	0	0	5	0	2	0	0	0	0	1	0	0	7	0	0	0
gene_1929	1138	1671	915	904	757	754	1217	605	787	1094	1162	732	992	464	1001	679
gene_1543	0	0	0	0	0	0	0	0	0	0	0	0	0	0	0	0
gene_1930	2655	5598	2556	2539	2680	3105	2962	2349	3130	2674	3264	3277	2320	3419	2331	2006
gene_1544	716	1712	586	687	735	912	698	440	422	654	943	802	424	574	543	550
gene_1931	4160	4941	4833	3815	4068	2407	4750	2428	1876	4534	4677	3217	1955	1878	2860	2615
gene_1545	0	0	0	0	0	0	0	0	0	0	0	0	0	0	0	0
gene_1546	3455	3735	2999	2578	2479	1418	3066	1591	1548	3226	3062	2069	2330	1652	2272	1978
gene_1932	1745	3715	1024	1211	1048	1118	1318	1133	1026	1040	1344	1605	1097	670	1427	1168
gene_1547	696	1217	421	592	516	311	492	392	230	507	748	563	396	49	466	492
gene_1548	2646	5419	1208	1707	1734	1173	1608	1538	1438	1568	2239	1644	1326	577	1934	1911
gene_1933	64	194	127	115	117	174	174	107	200	91	57	158	48	0	107	157
gene_1550	368	1607	752	711	255	644	265	255	662	333	400	412	652	973	565	359
gene_1549	205	544	244	162	180	193	259	224	384	271	340	124	119	289	368	319
gene_1934	686	1541	514	758	738	592	783	446	567	780	711	573	460	294	713	484
gene_1551	25	30	22	54	5	34	27	19	6	31	65	21	24	0	20	18
gene_1552	0	0	0	0	0	10	0	0	0	0	0	0	1	0	3	0
gene_1553	25	0	0	7	0	0	0	0	0	1	9	0	0	0	5	0
gene_1554	0	0	0	1	0	0	0	0	0	0	14	8	0	0	0	0
gene_1555	0	0	2	0	0	0	0	0	0	0	0	0	0	0	0	0
gene_1556	0	0	0	0	0	0	0	0	0	0	0	0	0	0	0	0
gene_1557	0	0	0	0	0	0	0	0	0	0	0	0	0	0	0	0
gene_1558	13	67	6	0	6	2	15	32	4	7	7	52	8	0	22	42
gene_1935	882	2334	831	1015	822	1298	1170	789	870	940	1374	1225	728	816	877	922
gene_1559	404	574	694	712	582	761	875	328	385	748	841	540	442	351	471	376
gene_1560	20	25	27	18	19	43	23	13	4	43	6	34	30	0	4	24
gene_1561	415	548	559	472	325	485	523	333	282	409	468	454	230	317	377	241
gene_1562	0	0	0	2	0	0	0	0	0	0	9	0	0	0	0	0
gene_1563	37	19	136	83	79	53	43	124	12	65	83	83	22	102	41	28
gene_1565	198	268	405	216	374	211	288	235	294	294	437	348	217	297	184	263
gene_1566	0	0	0	0	0	0	0	0	0	0	0	0	0	0	0	0
gene_1936	0	0	0	0	0	0	0	0	0	0	0	0	0	0	0	0
gene_1564	171	284	137	125	147	111	100	99	104	68	129	66	86	0	55	112
gene_1567	1152	1970	827	881	743	907	1159	682	819	890	1131	1257	686	790	737	804
gene_1937	348	1113	436	410	448	440	363	307	310	387	581	444	294	159	375	338
gene_1938	33	66	35	42	40	48	25	22	15	22	73	1	29	0	23	75
gene_1568	2149	4622	1558	1540	1429	1434	1726	1849	1461	1516	2109	2463	1136	2023	1729	1922
gene_1569	426	577	307	435	266	522	571	418	500	361	387	566	297	551	447	367
gene_1939	1335	2878	1261	613	1348	463	1341	1074	1246	1329	1201	940	744	298	1354	1102
gene_1940	0	0	0	5	2	0	0	0	0	0	0	0	0	0	0	0
gene_1570	3103	5282	1282	679	2737	375	1237	963	747	1512	1428	1437	905	0	711	1957
gene_1941	0	8	26	30	25	28	16	7	6	27	34	0	3	0	28	14
gene_1571	1083	2090	873	1009	709	1099	1332	699	1124	1094	1186	1146	1101	495	822	926
gene_1942	257	427	308	344	310	164	399	160	142	299	221	207	222	0	188	240
gene_1572	2072	3226	1575	1369	1874	1204	1746	1349	1242	1476	1924	1346	1069	969	1096	1319
gene_1943	0	36	2	1	5	13	10	5	0	17	13	0	0	0	12	0
gene_1574	0	0	10	26	9	0	0	9	11	6	4	22	5	0	16	8
gene_1573	0	0	7	3	5	0	0	18	3	10	5	0	14	0	12	3
gene_1944	221	783	189	178	153	255	215	150	165	275	374	209	280	249	264	248
gene_1945	13936	25142	11177	15105	16131	18791	11543	11779	12453	8894	16826	19374	15469	17946	9671	11405
gene_1946	321	417	199	148	233	135	311	162	293	371	234	289	129	87	253	136
gene_1576	1327	2421	1436	1406	1622	1712	1777	1109	1364	1445	1669	1809	1251	663	1036	1183
gene_1575	2650	5861	3265	2203	2132	7322	2645	2741	5006	4431	3677	3724	3897	8662	3583	2249
gene_1947	164	361	133	62	123	111	65	98	202	119	136	54	34	544	79	110
gene_1579	33	273	87	41	61	177	52	92	174	52	52	67	98	794	59	78
gene_1578	135	163	19	15	68	735	50	172	423	22	29	0	133	766	10	183
gene_1577	832	3674	702	264	732	14783	227	3475	7026	211	315	106	12168	24610	318	1963
gene_1580	0	0	0	0	0	0	0	0	0	0	0	0	0	0	0	0
gene_1581	390	3325	357	171	388	7920	131	2395	4326	97	112	23	8519	17212	214	1405
gene_1582	268	582	219	228	151	264	253	78	201	193	319	308	222	246	262	303
gene_1948	330	556	219	388	407	358	534	533	413	707	288	290	248	0	651	245
gene_1583	0	0	0	0	0	0	0	0	0	0	0	0	0	0	0	0
gene_1949	1333	2274	730	844	918	1303	1417	821	946	1120	924	1252	1218	1396	1292	1055
gene_1950	1946	2830	1502	962	1584	720	1167	982	718	1492	1452	1291	723	434	1028	853
gene_1584	538	2010	435	579	631	786	529	559	591	554	811	685	479	459	631	567
gene_1951	2006	2973	1796	1765	1660	2090	3134	1359	1853	2163	2134	2264	1548	1160	2157	1587
gene_1952	801	877	1032	582	886	462	1075	487	385	788	854	515	345	0	573	580
gene_1953	0	0	5	11	0	0	0	0	5	0	0	0	0	0	4	0
gene_1954	0	0	0	13	0	0	0	0	0	0	0	0	0	0	0	0
gene_1955	0	0	0	0	0	0	0	0	0	0	0	0	0	0	0	0
gene_1585	0	5	7	4	14	0	23	39	32	7	0	35	46	0	4	29
gene_1956	11	0	0	0	3	2	5	0	0	3	0	0	5	0	0	1
gene_1586	0	0	0	0	0	0	0	0	0	0	0	0	0	0	0	1
gene_1587	0	0	0	0	0	0	0	0	0	0	0	0	0	0	0	0
gene_1588	246	67	747	322	192	496	913	317	803	313	264	971	335	83	359	439
gene_1957	12	0	10	19	6	0	9	0	0	3	0	0	0	0	4	14
gene_1589	1476	2553	1180	1199	1089	1275	1463	884	972	1267	1778	1562	1163	288	1267	1217
gene_1590	86	162	70	39	85	82	40	16	67	70	11	46	10	0	84	78
gene_1958	234	535	141	160	128	520	277	214	270	303	426	326	141	0	334	219
gene_1591	0	0	2	4	1	0	1	0	0	0	0	0	0	0	1	0
gene_1593	0	92	18	6	3	0	4	0	20	0	0	0	0	0	9	5
gene_1592	78	215	122	60	13	34	8	23	0	9	29	0	35	0	60	54
gene_1959	1411	3629	2511	1544	497	461	333	558	199	136	461	362	1474	2864	767	1171
gene_1594	160	251	155	128	141	33	127	137	58	168	252	60	68	0	204	107
gene_1960	874	785	771	537	581	404	774	541	398	706	809	459	460	141	563	408
gene_1961	809	1987	406	519	650	754	557	666	643	575	661	807	735	1146	523	710
gene_1595	101	269	104	112	149	200	93	35	122	93	102	78	141	271	105	122
gene_1962	0	6	50	35	14	25	5	0	16	2	0	0	11	0	20	5
gene_1963	258	239	961	1222	113	791	457	622	671	189	228	99	406	2885	215	147
gene_1964	12	16	3	9	15	14	6	12	8	3	0	0	12	0	4	10
gene_1596	1299	1274	1561	1230	858	1151	1538	686	489	1156	1184	1415	517	2	872	932
gene_1597	614	854	552	626	518	811	660	703	555	582	481	336	553	3331	479	438
gene_1965	1764	2337	1432	1720	1347	1004	1203	1020	802	1132	1421	1484	717	558	770	1098
gene_1598	354	956	347	450	462	755	452	195	417	416	487	527	296	521	387	384
gene_1966	75	32	22	22	41	13	17	18	35	8	0	21	19	0	26	34
gene_1599	534	655	487	463	589	500	434	470	487	381	700	618	355	135	255	448
gene_1600	40	20	59	55	33	28	85	26	10	53	24	81	6	0	58	16
gene_1967	118	263	59	68	155	71	100	45	19	197	167	120	100	0	64	83
gene_1601	0	6	0	0	0	0	0	0	0	0	0	0	0	0	0	0
gene_1968	12	28	8	20	17	30	71	31	3	74	90	9	10	0	18	29
gene_1602	0	0	0	0	0	9	0	0	0	2	0	0	0	0	4	8
gene_1969	0	5	1	6	0	0	2	0	0	5	5	0	0	0	8	3
gene_1970	0	9	6	0	0	10	0	0	0	0	0	0	0	0	0	0
gene_1971	96	91	119	214	63	85	49	75	60	66	100	57	82	148	89	50
gene_1603	476	376	877	775	523	330	712	504	383	644	876	378	335	177	486	343
gene_1972	553	1829	623	774	646	1412	722	732	1043	858	655	717	827	857	696	591
gene_1973	6458	12118	8415	8778	5429	9198	8895	5235	7194	8438	9016	6829	6268	5037	6674	4512
gene_1974	16	0	7	26	31	65	17	13	11	17	49	0	208	156	0	13
gene_1975	946	1971	962	848	911	1012	1049	587	1151	811	1278	991	844	792	606	728
gene_1976	175	67	219	191	149	274	314	80	188	247	176	345	31	348	67	91
gene_1977	0	0	0	0	0	0	0	0	0	0	0	0	0	0	0	0
gene_1978	0	130	9	1	33	0	17	0	0	23	0	0	24	0	0	31
gene_1979	0	0	0	0	0	0	0	0	0	0	0	0	0	0	0	0
gene_1980	4827	7862	6731	4158	3230	3969	3435	3020	2892	4198	4427	4327	2623	3960	3018	3333
gene_1604	142	262	136	283	134	89	66	65	114	129	71	159	93	139	131	102
gene_1981	0	23	0	24	0	19	25	0	64	26	4	0	5	0	20	3
gene_1982	0	0	2	1	0	8	22	3	0	14	27	0	5	0	4	9
gene_1605	1531	3117	1150	1360	1252	1179	1312	1119	1882	2353	1534	958	884	1825	1997	1533
gene_1983	0	0	0	4	0	0	0	0	0	0	0	0	0	0	0	0
gene_1984	0	0	0	8	0	0	0	23	2	0	0	0	25	0	2	18
gene_1606	407	624	607	416	445	134	427	277	170	348	306	320	247	0	282	265
gene_1607	479	505	442	61	120	5796	165	3413	1928	177	162	56	1049	5751	180	541
gene_1608	597	183	318	165	64	2327	96	1268	1434	83	88	56	304	1999	26	188
gene_1985	34	18	25	8	20	17	20	37	14	31	27	16	0	0	25	12
gene_1609	21	0	0	0	0	0	0	0	0	0	0	0	0	0	0	0
gene_1986	206	375	68	185	154	188	161	73	92	132	228	250	113	126	133	151
gene_1610	486	1786	527	615	547	1083	559	487	852	707	767	812	789	465	566	635
gene_1987	741	2738	1003	2057	745	2547	1314	1418	1861	950	2244	961	1213	3485	1121	989
gene_1988	836	2714	783	990	913	1444	1143	686	866	1214	1254	1159	818	646	969	1121
gene_1611	713	1556	509	630	645	1079	666	569	779	712	784	722	791	60	687	572
gene_1989	7	17	21	10	11	0	5	4	0	14	0	0	19	0	17	0
gene_1990	7	12	5	0	14	0	2	0	10	2	44	9	0	0	6	8
gene_1991	397	822	289	278	372	159	306	177	166	408	343	300	152	205	254	234
gene_1992	0	82	49	26	50	28	49	8	10	29	49	36	38	80	24	15
gene_1612	66	164	12	31	112	22	21	45	27	24	4	7	36	0	8	34
gene_1993	19	0	0	0	2	0	0	0	0	1	0	0	0	0	0	10
gene_1994	2096	3768	1836	2004	1905	2394	1991	1447	1792	1891	1956	2512	1427	877	1703	1892
gene_1613	2335	6383	1413	1311	1610	1137	1661	1412	1322	1722	2195	2048	1740	1053	1955	1944
gene_1995	2659	5707	2493	1916	2089	1360	2254	1763	1273	2537	2537	2084	1191	499	2158	2163
gene_1614	14	43	15	9	20	15	26	39	0	17	17	0	6	0	19	12
gene_1615	57	147	26	26	21	28	10	41	14	19	11	0	13	0	15	45
gene_1616	346	725	818	732	673	272	610	481	434	834	662	350	386	46	559	400
gene_1996	68	230	76	21	68	33	68	78	51	89	64	29	33	105	31	36
gene_1617	971	2385	1059	969	694	1662	854	1140	955	1113	1252	1052	1045	1828	1347	917
gene_1618	402	708	441	384	358	492	543	259	333	556	424	601	306	48	382	381
gene_1619	163	158	81	153	127	208	319	320	155	164	279	197	176	1557	139	46
gene_1997	35	49	46	54	7	33	18	23	40	30	35	3	18	0	44	7
gene_1620	2691	7949	8183	18674	2636	15800	6717	8554	15885	7571	12676	11473	8720	10932	9069	5184
gene_1621	491	564	261	315	339	476	447	280	212	305	355	425	394	0	325	411
gene_1998	1019	2981	1238	1392	943	2119	1719	1085	1610	1361	1804	1452	1191	2427	1494	1272
gene_1622	34	199	92	58	42	8	6	15	23	18	15	43	53	0	58	77
gene_1999	756	774	2045	1489	513	317	405	369	111	322	696	249	469	653	378	337
gene_1623	218	1159	249	207	327	721	318	310	560	281	307	539	330	930	296	456
gene_2000	949	1667	530	354	540	447	872	485	786	729	765	977	413	68	512	629
gene_2001	563	1318	456	498	623	771	589	399	399	573	380	496	370	905	588	559
gene_1625	2434	3445	2036	2175	1694	2139	2417	1864	2113	2494	2610	2263	1855	2982	1775	1521
gene_1624	270	309	225	289	306	264	271	191	166	288	383	131	266	158	315	174
gene_2002	386	941	368	375	313	326	369	318	340	325	496	319	151	60	377	313
gene_1626	60	74	55	27	29	16	35	50	46	47	45	30	31	0	43	47
gene_1627	228	658	245	251	200	271	248	228	194	211	216	187	154	138	267	147
gene_1628	488	2081	575	611	522	1019	637	423	707	692	738	504	604	433	712	602
gene_2003	1206	1639	898	808	806	747	1112	539	625	1050	1264	1190	798	567	835	750
gene_1629	1401	2191	1392	1320	1348	1160	1675	1003	1281	1413	1934	1698	1052	588	949	1046
gene_1630	964	1711	594	628	746	474	955	512	808	900	777	1100	829	157	860	649
gene_2004	4919	6583	3188	2633	3057	2644	4297	2363	2628	4438	4505	4066	4462	1814	3886	3009
gene_1631	227	508	97	64	175	164	126	211	195	192	66	188	141	86	306	271
gene_2005	4403	4549	2632	2701	2862	2871	3678	3142	2955	4655	3152	3591	2983	2329	4570	2791
gene_1632	2985	4407	2670	3446	3082	3001	3593	1990	1765	3241	4390	3143	1777	2353	1981	2102
gene_1633	1031	1309	1089	1599	857	1509	1490	817	822	1074	1401	1150	748	1619	818	752
gene_2006	480	1022	297	406	424	522	413	226	305	371	349	428	349	287	300	313
gene_1634	3228	9393	3220	3448	3346	3515	3134	2323	2702	3787	4123	3166	2588	1629	2685	2912
gene_2007	565	752	407	578	380	4269	143	1409	3443	296	171	43	1911	6714	349	946
gene_2008	561	2365	1985	20701	473	6824	1940	3141	16615	181	3404	71	1484	8295	474	2619
gene_2009	0	0	0	0	0	0	0	0	0	0	0	0	0	0	0	0
gene_2010	0	17	6	10	0	34	0	7	11	10	0	0	2	0	2	8
gene_2011	0	0	68	29	0	22	4	0	0	20	53	22	9	76	8	8
gene_2012	423	475	634	452	408	258	461	228	202	462	590	286	187	235	305	255
gene_1635	2123	4588	1390	1547	2002	1667	1831	1475	1734	1845	1788	2267	1438	1725	2025	1693
gene_2013	1077	1119	847	785	555	596	1107	702	645	864	1134	910	592	374	1074	616
gene_1636	1513	2347	1950	1191	1565	1513	1539	1468	1543	1394	1643	1275	965	2238	1374	1266
gene_1637	1161	1040	2502	2504	1206	2400	4148	904	1807	1766	2444	2305	984	511	1086	1146
gene_1638	661	1382	523	687	696	886	638	379	542	719	763	780	569	267	631	582
gene_1639	0	0	0	0	0	0	0	0	0	0	0	0	0	0	1	0
gene_2014	14	309	72	84	28	117	90	55	49	57	154	158	96	0	48	54
gene_1640	4	16	0	0	0	0	0	1	0	0	0	1	0	1	0	1
gene_1641	0	0	0	0	0	0	1	0	1	0	0	0	0	0	0	0
gene_1643	0	0	0	0	0	0	0	0	0	0	0	0	0	0	0	0
gene_1642	0	0	138	0	0	0	12	33	1	0	3	0	1	0	0	0
gene_2015	2	169	61	32	90	232	7	85	400	25	24	0	171	495	21	36
gene_2016	0	1	0	0	6	0	0	0	1	0	0	0	0	0	0	0
gene_2017	0	0	0	0	0	0	0	0	0	0	0	0	0	0	0	0
gene_1644	0	0	0	0	0	0	0	0	0	0	0	0	0	0	0	0
gene_1645	0	0	0	0	0	0	0	0	0	0	0	0	0	0	0	0
gene_2018	0	6	0	0	0	0	0	0	0	0	0	2	0	0	0	0
gene_1646	9	130	14	28	6	19	43	30	56	28	40	0	18	0	43	19
gene_2019	295	1479	477	426	371	346	231	242	377	210	211	281	373	624	332	604
gene_2020	758	2435	846	970	711	2501	1168	1035	1417	813	1024	1178	1830	2557	872	1003
gene_1647	16	16	7	0	0	11	1	0	2	2	0	18	8	0	0	5
gene_1648	0	15	15	38	2	324	0	97	50	5	0	0	214	0	0	0
gene_2022	0	21	322	61	8	0	77	159	1048	11	54	18	49	0	7	6
gene_2024	0	0	0	0	0	0	0	0	0	0	0	0	0	0	0	0
gene_2023	18	6	11	2	2	10	13	14	27	3	0	12	9	0	4	9
gene_2021	15	3	6	3	1	1	1	8	0	0	0	1	0	12	0	6
gene_1649	0	0	0	0	2	107	1	1	0	42	1	0	66	1	39	1
gene_2025	0	1	0	1	0	3	0	0	1	1	1	0	0	0	1	1
gene_2026	0	0	1	0	0	0	0	0	0	0	0	0	0	0	0	0
gene_1650	0	0	0	0	0	0	0	0	0	0	0	0	0	0	0	1
gene_1651	8	51	5	3	17	7	10	0	0	2	15	12	0	0	4	14
gene_2027	0	35	4	0	3	0	3	32	0	11	0	10	13	0	16	3
gene_1652	1790	4106	1902	1937	1800	2338	2356	1684	1765	1972	2753	2249	1777	1939	1562	1663
gene_2028	2209	4587	1821	2252	2146	1426	2160	1490	1822	1951	1878	1870	1061	487	1660	1770
gene_1653	382	1404	362	540	567	1424	525	522	1274	552	714	678	866	1337	558	653
gene_2029	1125	3141	952	952	1104	2138	898	1103	1464	1083	1226	1151	1229	744	1361	1206
gene_1654	807	2177	543	605	893	916	883	475	638	812	991	1045	635	183	567	798
gene_2030	774	2565	824	733	849	1623	1057	674	1206	899	1320	1409	1173	1055	872	964
gene_1655	2143	3499	1928	1690	1872	2534	2156	1804	2448	2174	2524	2161	2734	2132	2074	1608
gene_1656	0	0	0	0	0	0	0	0	0	0	0	0	0	0	0	0
gene_2031	328	129	495	283	341	353	643	306	250	428	467	524	286	60	222	239
gene_1657	839	1175	1237	1058	930	883	1143	745	633	936	905	1114	461	616	621	546
gene_1658	3591	3834	3306	2124	1797	3051	3047	2475	2083	3092	2098	3106	2428	1126	4102	1911
gene_2032	0	48	12	9	11	0	6	16	3	10	10	0	8	0	15	3
gene_2033	13016	5125	14345	7321	16515	4738	12926	7238	5453	15746	11411	8078	3789	6321	6529	3893
gene_2034	0	11	1	4	0	8	0	161	38	0	0	0	6	258	0	1
gene_2035	0	0	0	0	0	0	0	8	0	0	0	0	0	0	0	0
gene_2037	0	0	0	0	0	0	0	20	0	0	0	0	0	121	0	0
gene_2038	0	0	0	0	0	0	0	0	0	0	0	0	0	0	0	0
gene_2036	0	0	0	8	5	2	0	177	2	0	0	0	3	283	0	4
gene_1659	0	0	0	0	0	0	0	132	0	0	0	0	0	788	0	0
gene_1660	0	0	0	0	0	0	0	0	0	0	0	0	0	0	0	0
gene_1661	0	0	0	0	0	0	0	76	18	2	0	0	3	83	0	0
gene_2039	0	10	1	11	0	11	0	120	5	4	4	12	8	313	5	3
gene_2040	0	27	3	2	2	22	0	0	23	0	0	0	8	0	0	3
gene_2041	45	134	47	42	34	205	30	188	227	39	33	20	136	707	93	46
gene_2042	1150	1019	624	623	506	1041	2019	880	491	1553	726	867	648	565	2320	770
gene_2043	91	44	92	93	28	86	27	135	206	21	5	24	82	220	87	44
gene_2044	706	1560	648	407	561	616	569	376	470	531	679	750	654	346	536	647
gene_1662	1014	1118	1034	1423	1115	1341	1536	924	743	1216	1347	1373	683	652	853	737
gene_2045	0	0	0	0	0	0	0	0	0	0	0	0	0	0	0	0
gene_2046	0	8	3	0	0	0	0	0	0	0	0	0	0	2	7	0
gene_2047	0	0	0	0	0	0	0	0	0	0	0	0	0	0	0	0
gene_2048	1355	2364	1107	1205	1092	1269	1554	1125	890	1385	1384	1358	1012	585	1109	963
gene_2049	509	808	302	380	258	510	411	280	320	294	381	456	259	132	390	297
gene_2050	75	165	110	126	89	175	90	44	82	119	82	158	71	69	142	48
gene_2051	1314	4826	1275	1129	1090	2620	1537	1291	2190	1509	1867	1652	2957	2126	1759	1703
gene_1663	2748	4001	1983	1424	1882	1276	1702	1827	1591	1638	1830	1271	743	1077	2321	2003
gene_2052	0	17	0	11	8	0	0	0	4	16	0	0	11	0	6	5
gene_2053	6785	15612	5258	3844	6876	3481	4608	4802	4427	5115	3398	4081	2872	3897	4931	5995
gene_2054	587	1533	450	548	456	485	667	465	558	583	560	538	502	68	516	525
gene_1664	1053	2143	847	1017	933	1340	1031	679	805	950	859	831	576	267	675	812
gene_1665	873	1282	599	680	534	622	873	475	734	643	824	805	474	676	606	714
gene_2055	508	500	393	413	327	353	452	319	285	393	391	172	322	226	444	279
gene_1666	821	950	760	537	726	550	766	569	539	728	701	652	495	584	530	547
gene_1667	305	343	193	249	250	181	241	174	84	234	407	134	132	0	158	145
gene_2056	557	2456	381	475	539	1112	643	497	888	639	811	771	603	694	551	632
gene_2058	0	3	11	27	5	104	21	46	0	0	4	0	10	0	28	0
gene_2059	0	0	0	0	0	10	1	11	0	0	4	0	0	0	23	0
gene_2057	0	114	43	160	57	500	102	84	109	28	30	55	13	130	203	73
gene_2060	0	26	22	27	3	84	14	27	0	0	18	1	10	0	37	28
gene_2061	0	0	0	0	0	0	0	0	0	0	0	0	0	0	0	0
gene_2062	0	0	0	0	0	0	0	0	0	0	0	0	0	0	0	0
gene_2063	0	0	0	5	0	0	0	0	0	0	0	0	0	0	0	0
gene_2065	0	0	0	0	0	0	0	0	0	0	0	0	0	0	0	0
gene_2064	26	339	73	569	80	891	319	141	378	323	675	263	142	260	943	219
gene_2066	118	241	45	91	154	363	61	206	289	56	74	103	250	76	176	53
gene_2067	35	76	8	16	25	43	8	27	40	11	0	10	22	0	38	49
gene_2068	0	0	0	3	0	30	0	11	0	0	0	0	4	0	0	1
gene_2069	17	60	17	8	14	17	30	24	9	13	40	21	53	62	20	17
gene_2070	404	862	221	271	338	336	387	373	377	335	519	684	272	154	295	402
gene_1668	456	842	346	333	365	434	376	253	460	338	319	588	235	639	353	372
gene_2071	914	952	992	913	746	497	910	572	332	951	1288	488	447	455	669	482
gene_1669	278	946	335	402	336	742	361	315	448	323	372	484	411	261	357	371
gene_2072	477	1600	447	585	550	677	567	480	589	474	688	875	408	64	481	526
gene_1670	14	301	31	35	60	73	41	14	73	31	56	130	41	0	31	69
gene_2073	6229	12331	4410	7151	5540	7739	7470	5594	5596	5840	8976	8468	5623	7099	5357	5198
gene_1671	0	19	25	19	2	24	16	10	12	9	10	0	0	0	6	10
gene_2074	0	12	6	3	6	0	0	0	0	2	16	0	0	0	0	0
gene_1672	294	610	496	150	128	433	217	371	384	178	204	280	275	1134	162	436
gene_1673	65	616	125	70	86	128	81	124	316	79	99	164	139	0	104	338
gene_2075	0	174	75	74	81	159	94	46	81	81	61	66	80	70	47	106
gene_1674	62	119	109	126	38	153	92	74	69	92	162	219	123	0	72	94
gene_2076	107	70	223	128	70	645	89	70	179	10	71	51	79	1553	54	94
gene_1675	0	0	1	0	0	16	0	0	10	0	0	0	2	0	0	0
gene_1676	0	0	0	0	0	0	0	0	0	0	0	0	0	0	0	0
gene_1677	0	0	0	0	0	0	0	0	0	0	0	0	0	0	0	0
gene_2077	0	0	0	0	0	0	0	0	0	0	0	0	0	0	0	0
gene_1678	0	0	0	0	0	0	0	0	0	0	0	0	0	0	0	0
gene_2078	0	0	0	0	0	0	0	0	0	0	0	0	0	0	9	1
gene_2079	0	0	0	0	0	0	0	0	0	0	0	0	0	0	0	0
gene_2080	0	0	0	0	0	0	0	0	0	0	0	13	0	0	0	0
gene_1679	0	0	0	0	0	0	0	0	0	0	0	0	0	0	0	0
gene_2081	0	15	0	0	0	0	3	0	27	0	0	0	0	0	3	0
gene_1680	0	0	0	3	0	0	4	0	0	5	0	0	0	0	0	0
gene_1681	11	0	0	0	0	0	0	0	0	1	0	0	0	0	0	0
gene_1682	0	0	0	0	0	0	0	0	0	0	0	0	0	0	0	3
gene_2082	0	1	0	0	0	0	2	0	0	0	0	0	0	0	0	0
gene_2083	0	0	0	0	0	0	0	0	0	0	0	0	0	0	0	0
gene_1683	0	0	0	0	0	0	0	0	0	0	0	0	0	0	0	0
gene_1684	0	0	0	0	0	0	0	0	0	0	0	0	0	0	0	0
gene_1686	0	0	0	0	0	0	0	0	0	0	0	0	6	0	0	0
gene_1685	5	0	0	0	0	0	0	0	0	0	0	0	0	0	0	0
gene_1687	0	3	0	0	0	0	0	0	1	0	0	0	0	0	0	1
gene_2084	2	35	0	3	1	0	1	100	13	13	11	0	0	0	6	2
gene_1688	0	0	0	0	0	0	0	0	0	0	0	0	0	0	0	0
gene_1690	0	0	0	0	0	0	0	0	0	0	0	0	0	0	0	1
gene_1689	117	191	34	8	50	9	47	81	107	65	31	0	39	0	81	61
gene_1691	0	76	23	16	2	0	5	2	0	15	34	13	5	0	12	10
gene_2085	0	0	0	0	0	0	0	0	0	5	0	0	0	0	0	0
gene_1692	0	9	0	0	0	0	8	0	0	0	0	0	0	0	0	0
gene_2086	0	1	0	0	0	0	0	0	0	0	0	0	0	0	0	0
gene_2087	0	0	0	0	0	0	0	0	0	0	0	0	0	0	0	0
gene_2088	0	0	0	0	0	0	0	0	0	0	0	0	0	0	0	0
gene_2089	0	0	0	0	0	0	0	0	0	0	0	0	0	0	0	0
gene_1693	1170	2367	2318	905	828	969	738	707	641	735	914	850	761	1143	653	1484
gene_1694	0	0	0	0	0	0	0	0	0	1	0	0	0	0	0	0
gene_2090	0	0	0	0	0	0	0	0	0	0	0	0	0	0	0	0
gene_1695	249	583	196	165	168	297	192	170	257	175	241	342	212	140	190	173
gene_2091	3006	6696	2438	2304	1906	2210	2548	1636	1960	2572	2605	3081	1836	1382	2363	2144
gene_1696	1066	2266	932	1276	1051	917	1300	927	640	1159	1671	1165	873	0	863	857
gene_2092	3638	4873	3088	2461	2773	2108	3289	1884	2337	3765	3760	2667	2741	699	2670	2302
gene_1697	2066	5653	2136	2258	1919	3654	2440	1853	2572	2380	3130	2395	2456	2245	2159	1939
gene_1698	2723	2542	2292	2426	1687	1694	2547	1545	1536	2244	2692	2619	2218	1580	2282	1447
gene_1699	1205	3265	1172	839	1026	1057	932	812	1091	887	1109	1523	975	1026	915	1313
gene_2093	760	2084	561	601	659	814	608	569	606	527	615	1071	631	533	426	703
gene_2094	2107	3973	2115	1788	1923	2000	2111	1744	2072	1969	2119	2107	1336	1771	1696	1905
gene_1700	686	1114	616	483	401	566	546	544	499	631	637	799	660	275	461	474
gene_2095	4129	8420	4241	3074	2872	3376	4613	3218	3418	4276	4143	5254	4632	3578	4514	3310
gene_1701	1384	1045	535	830	1003	225	988	409	232	853	881	499	243	340	546	447
gene_2096	0	14	1	9	0	0	12	0	0	0	0	26	53	0	4	11
gene_2097	306	302	365	223	391	119	241	197	114	361	290	351	139	22	288	122
gene_2098	2526	10845	2322	3124	3123	8421	2850	4264	6665	2631	4256	5485	6014	11138	3182	4081
gene_2099	71	198	76	92	25	97	118	47	151	70	75	80	99	13	121	113
gene_1702	10951	15435	7802	5022	6404	2419	6453	4562	3998	6806	6722	6147	3586	1771	5451	6049
gene_2100	678	1319	680	729	730	896	809	548	664	770	621	748	582	648	610	714
gene_2101	1980	2073	2174	2251	1876	1760	2389	1648	1312	1939	1995	1833	1194	2383	1179	1272
gene_1703	1916	3317	1522	1445	1506	1632	1851	1175	1090	1606	1933	1468	1072	254	1330	1312
gene_2102	53	201	169	80	33	59	47	34	64	53	45	59	73	0	68	80
gene_1704	732	2715	656	1070	955	1295	983	634	862	980	1087	1188	673	878	1327	906
gene_2103	347	772	1030	861	230	729	737	435	853	298	268	734	448	233	598	905
gene_2104	10105	5451	8944	5008	6285	3981	7408	4749	4827	8309	7959	6979	6726	1127	5060	4473
gene_2105	951	2063	714	974	918	588	980	694	747	852	1318	974	629	200	740	1038
gene_1705	1520	5317	1380	1734	1666	1545	1759	1813	2084	1743	2173	2323	1408	1127	2228	2882
gene_1706	125	183	81	59	73	36	52	94	24	72	62	84	61	2	46	81
gene_1707	33	0	21	32	13	49	24	70	24	2	11	28	51	0	0	8
gene_2106	68	79	188	135	77	217	78	93	110	182	141	55	122	347	111	65
gene_2107	180	767	627	467	522	1727	492	1181	1448	1179	761	540	1166	2324	699	596
gene_1708	1033	1688	850	838	1031	312	502	616	492	646	351	604	409	371	643	675
gene_2108	954	1751	805	904	803	913	1034	885	920	1053	917	908	624	787	735	913
gene_1709	479	1175	461	292	390	450	507	358	412	504	671	567	482	386	499	403
gene_2109	780	2193	624	896	683	1058	847	527	588	743	1239	1209	795	787	691	694
gene_1710	1548	2448	1606	1611	1526	2817	2286	1424	1690	2129	1905	1891	1572	2028	1626	977
gene_1711	284	959	252	312	271	494	250	291	406	269	412	320	325	678	362	372
gene_1712	955	921	1029	669	726	568	738	725	460	747	845	816	512	385	462	539
gene_1713	0	116	97	90	36	54	59	78	35	25	19	78	55	0	59	88
gene_1714	0	11	0	6	0	0	0	0	0	8	0	0	29	0	0	4
gene_2110	244	175	340	118	233	194	245	209	180	247	167	363	94	287	161	235
gene_1715	546	2479	444	3484	787	5367	518	11079	7435	290	161	69	1187	15208	256	996
gene_2111	235	1103	662	242	632	3855	174	1490	2648	111	197	110	2363	9380	138	942
gene_2112	331	283	157	105	146	229	190	213	206	328	130	117	198	424	221	202
gene_1716	1047	3173	1085	1148	1103	2594	1157	1379	2058	1018	1275	1419	2254	3967	1264	1419
gene_2113	405	1527	352	472	325	720	533	334	671	466	420	641	586	395	412	559
gene_1717	470	1183	507	543	405	601	485	521	668	475	621	860	469	306	560	529
gene_1718	1914	4320	1442	1308	1580	1319	1420	1236	1186	1329	1649	1763	1194	1270	1277	1560
gene_2114	2029	3585	1521	1345	1362	1363	1343	1455	1392	1279	1482	2731	1090	1804	1420	1549
gene_1719	21447	19899	21734	13737	13333	15780	42302	26873	6529	23398	13143	20346	10113	9314	32436	11658
gene_2115	832	1618	708	624	871	765	1092	536	548	747	788	1019	611	837	611	732
gene_1721	178	395	189	267	148	322	224	169	160	215	259	384	217	227	163	150
gene_1720	411	2238	395	549	419	1275	710	571	880	519	820	727	761	1688	613	647
gene_2116	1652	3517	1425	1461	1435	2237	1975	1550	1504	1793	1796	2242	2280	1799	1575	1618
gene_1722	199	1023	461	407	256	121	250	291	143	194	321	202	380	0	316	261
gene_2117	1078	1920	636	704	940	662	528	381	309	792	704	729	388	73	459	704
gene_2118	1867	4367	1558	1550	1595	1271	1489	1513	1638	1292	1476	1887	1444	353	1456	1856
gene_2120	32	72	66	40	72	11	25	66	69	48	13	48	11	0	20	32
gene_2119	2600	4232	2136	1756	2455	1264	1966	1947	1289	1959	2615	2684	1371	1706	1526	1729
gene_1723	0	0	0	0	0	0	0	0	0	0	0	0	0	0	0	0
gene_2121	622	1805	666	825	623	1261	823	563	616	633	864	773	628	597	632	691
gene_2122	542	1470	756	1020	670	1418	746	647	772	656	1580	1093	1187	1239	579	699
gene_1724	799	2749	771	629	818	1222	724	657	615	873	1027	1172	857	1634	813	935
gene_1725	340	1047	686	631	337	553	284	687	491	248	527	322	659	1260	499	550
gene_2123	71	224	33	0	48	0	22	22	32	40	27	27	5	0	15	40
gene_2124	0	0	0	4	1	2	0	0	0	0	0	0	0	0	1	0
gene_1726	237	637	275	250	216	334	348	287	300	243	273	458	236	228	201	338
gene_2125	1083	2047	1167	911	847	980	1243	779	943	929	1375	1276	966	804	1036	1046
gene_1727	655	183	1259	987	924	696	1234	527	298	1181	1101	796	249	388	417	356
gene_2126	619	388	700	674	616	522	743	299	275	685	799	769	272	410	400	286
gene_1728	531	1966	695	632	554	1067	752	709	912	920	766	1012	574	689	662	734
gene_1729	5920	7654	6913	8149	4446	5837	7884	4544	4835	7144	7086	4791	4556	4942	5859	4278
gene_1730	355	607	291	303	457	131	179	198	122	164	354	208	143	0	144	182
gene_1732	906	1431	843	1051	881	958	1091	865	1063	1090	1165	1183	592	799	824	737
gene_1731	260	1429	297	459	359	864	688	386	561	453	570	531	659	527	546	501
gene_2127	0	19	6	25	0	14	13	21	16	10	41	0	13	0	5	3
gene_1734	938	1774	838	786	862	749	919	629	746	834	1242	953	675	373	794	854
gene_2128	362	1121	420	557	374	289	456	517	796	354	391	502	343	890	374	286
gene_1733	149	753	250	313	269	513	308	273	240	313	386	214	318	467	272	197
gene_2129	128	439	335	263	120	238	305	141	406	150	186	213	196	225	167	126
gene_1735	1305	999	1071	1036	689	1006	1748	914	992	1140	1290	1322	818	334	841	699
gene_2130	0	60	14	16	39	31	45	0	29	35	30	48	40	0	12	12
gene_2131	1017	968	301	279	613	795	1197	424	620	672	717	1246	700	0	722	897
gene_2132	30	61	34	96	37	57	80	29	31	34	74	53	21	0	38	53
gene_1736	710	1992	982	1120	776	762	1047	730	648	680	1010	988	646	996	737	803
gene_2133	893	1924	764	779	559	547	818	495	571	651	835	729	627	313	534	754
gene_1737	993	1957	730	881	633	1026	783	1396	1136	730	798	691	611	2583	602	717
gene_1738	802	1901	635	725	812	665	810	696	819	815	1019	1141	643	765	690	802
gene_1739	1429	3355	1179	1391	1175	1431	1205	1029	859	1358	1513	1390	1014	926	1192	1479
gene_1740	1253	2906	1020	1001	936	686	1138	836	752	972	1345	1053	718	756	937	947
gene_2134	3615	10765	3580	4648	3807	10503	4045	4412	6846	3529	6221	9656	7077	9394	3223	4281
gene_1741	479	602	385	317	382	254	428	210	148	411	464	517	372	0	285	192
gene_2135	36	119	99	58	61	76	49	85	41	46	64	96	43	0	81	62
gene_2136	0	29	2	2	0	0	13	0	4	2	0	0	9	0	0	13
gene_2137	0	17	1	0	6	0	0	0	21	16	9	1	0	0	0	5
gene_2138	411	150	650	845	420	589	1057	306	241	919	871	572	160	342	166	125
gene_2139	680	504	683	693	603	703	767	526	340	739	793	639	357	620	398	373
gene_1742	240	742	422	516	297	734	466	319	465	413	495	440	349	236	327	310
gene_2140	158	348	244	181	134	285	194	104	123	144	271	95	169	54	119	101
gene_2141	820	1558	810	495	507	361	767	716	620	682	627	689	358	136	596	720
gene_1743	400	1318	223	459	492	631	505	535	412	480	519	686	424	208	335	535
gene_2142	308	1132	310	363	263	473	404	398	303	270	546	476	506	545	253	322
gene_1744	2126	1878	1480	1531	1283	1511	2310	1662	1263	1951	2135	1574	1661	2447	2034	1182
gene_2143	425	1212	296	297	359	555	401	463	327	288	341	389	497	373	389	410
gene_1745	454	1114	364	367	392	459	515	405	541	368	462	564	351	69	567	620
gene_2144	687	1758	736	628	751	958	844	570	492	686	631	639	452	509	662	498
gene_1746	389	272	500	363	137	794	754	1143	903	673	492	569	500	2093	307	420
gene_1747	552	466	398	416	228	426	407	241	289	256	315	425	453	0	169	246
gene_1748	1224	1206	1084	998	947	698	1094	643	585	917	1091	1018	567	407	487	586
gene_2145	1868	2787	2446	1878	1626	1092	2485	1225	865	1627	1924	1779	946	1070	1364	1486
gene_2146	359	1288	274	446	353	833	533	357	499	395	430	562	446	636	372	449
gene_2147	613	1424	526	645	585	1014	972	512	513	720	771	715	594	257	691	599
gene_1749	0	0	3	9	0	4	3	17	0	1	0	0	0	0	0	0
gene_2148	5607	9067	6161	4773	5426	4248	6165	3975	3650	4927	5412	5018	3380	2021	3401	4516
gene_1750	288	434	275	220	252	252	306	172	204	263	314	363	227	411	259	240
gene_2149	1075	2291	1026	920	873	1139	1164	1293	1015	834	1321	1319	758	455	892	1086
gene_2150	4028	6815	3524	2609	3968	2390	3237	3043	2644	3419	2650	2685	2176	1158	3369	2956
gene_1751	698	1551	596	700	593	1034	777	638	747	792	1064	845	654	522	678	682
gene_2151	230	473	330	439	168	551	214	606	915	154	194	120	168	2726	216	240
gene_1752	548	1460	555	543	405	776	469	581	857	421	405	542	325	3132	443	618
gene_2152	407	1024	458	342	352	488	449	236	363	396	494	565	379	470	392	363
gene_1753	447	1723	727	898	653	1801	1079	619	1321	817	928	1121	703	2088	637	850
gene_1754	2781	5473	2563	1766	1901	2385	2989	1742	1746	1974	2522	4049	2987	1058	2220	2752
gene_2153	4672	3437	4355	5607	4597	6704	6985	3726	3575	5739	4847	6412	2686	3176	3848	2903
gene_2154	2059	2290	1653	1735	1710	1048	2214	1174	1024	1900	1914	1526	873	123	1168	1201
gene_1755	579	490	581	443	585	364	585	281	237	555	621	381	304	0	262	372
gene_2155	2223	1329	2276	1918	1909	841	2105	946	638	1696	2159	1050	652	1022	1042	986
gene_2156	331	632	225	324	266	66	264	199	161	183	218	182	202	0	208	189
gene_2157	2010	4787	2198	2544	2318	2969	2433	1907	2017	1985	2550	1851	1686	1915	2137	2384
gene_1756	133	146	189	187	215	215	115	178	81	104	357	195	82	56	98	136
gene_2158	5968	6151	4639	4679	4771	2279	4908	3838	2506	5136	4409	3898	3151	3721	4251	3317
gene_2159	317	703	266	237	236	326	240	274	117	262	329	213	161	499	245	246
gene_2160	274	761	307	397	294	520	426	135	207	336	425	540	254	239	314	318
gene_1757	1454	2347	814	830	776	796	1018	586	495	789	1139	1148	613	485	813	972
gene_2161	1809	2240	429	1257	276	827	399	1955	3044	247	278	205	2598	2184	323	489
gene_1758	1055	1433	1112	1065	953	806	973	751	551	774	1039	672	454	409	690	685
gene_1759	357	1471	257	194	239	1985	107	317	998	69	114	137	2483	2896	191	323
gene_2162	15	186	77	69	32	11	6	0	29	12	9	0	23	0	36	27
gene_1760	866	964	146	144	213	618	181	2475	492	69	36	49	2408	1176	201	380
gene_1761	7386	20198	7502	11181	8606	20245	7738	9686	14123	6007	11069	15632	13368	21211	5527	8729
gene_1762	1684	2268	820	988	781	739	851	711	684	822	994	1102	684	833	753	872
gene_1763	165	117	89	33	94	125	155	203	190	276	109	273	184	0	243	101
gene_1764	851	2544	717	715	801	1176	939	587	872	831	1253	1046	1036	543	863	868
gene_2163	250	897	252	281	238	371	360	174	251	319	442	348	387	134	362	298
gene_1765	4541	13117	4720	5554	5173	11729	5385	5867	8402	3911	6867	9736	8076	12305	3671	5745
gene_1766	538	1146	375	375	460	705	498	405	490	474	559	536	544	533	454	437
gene_2164	700	1355	474	475	624	483	520	354	462	436	827	705	474	0	472	428
gene_1767	3737	7358	3135	3068	2792	2471	3233	2074	2575	3794	3294	3611	3790	2543	2824	2923
gene_2165	5609	10565	5122	5433	3915	4185	5668	4176	5203	5646	5775	4001	4001	3123	6151	4641
gene_2166	3624	10387	3543	2550	3417	1677	3173	2364	2269	2973	2511	2623	1507	323	2126	3175
gene_1768	633	2101	860	903	840	1360	1161	660	974	891	1075	1170	815	914	772	879
gene_1769	1384	1850	1275	1183	963	1158	1390	913	966	1143	1572	1458	1013	630	1021	1008
gene_2167	1305	2469	1613	1621	1115	1515	1973	1116	1330	1559	1419	1656	1064	1235	1362	1164
gene_2168	2853	5206	2146	1973	2008	1102	1971	1530	1809	2354	2617	2565	1445	1076	1551	2070
gene_1770	486	488	327	436	383	296	294	157	171	285	428	438	175	439	167	168
gene_2169	614	841	423	426	446	351	475	327	234	536	503	516	368	58	346	423
gene_1771	0	0	5	0	0	0	0	0	0	0	0	0	0	0	0	0
gene_2170	0	0	0	0	0	0	0	0	0	0	0	0	0	0	0	1
gene_1772	0	0	0	0	0	0	0	4	0	0	0	0	0	0	0	0
gene_1773	0	0	0	0	0	0	0	0	1	0	0	0	0	0	0	0
gene_2171	0	0	0	1	0	0	0	0	0	0	0	0	0	0	0	0
gene_2172	157	220	136	84	150	98	157	100	40	185	141	144	51	112	76	103
gene_1774	5616	8348	2099	1819	3436	4129	5258	3362	3390	5001	4009	5474	5223	1696	4688	3899
gene_1775	6030	3197	3420	4424	2025	2917	6061	3269	2561	4606	4131	5388	2323	2358	5626	1943
gene_1776	590	650	197	266	420	137	380	184	251	301	296	379	173	158	238	269
gene_1777	208	419	125	130	210	123	81	117	163	174	184	213	138	0	185	107
gene_1778	1101	3064	684	735	845	491	909	556	628	786	1063	1090	498	686	540	932
gene_1779	978	1321	734	695	617	823	769	672	559	908	936	827	594	1022	785	470
gene_2173	1212	1344	1175	1143	1124	868	1432	714	554	1152	1519	1383	838	545	707	611
gene_1780	5174	6864	3546	3152	2567	3108	4517	3017	3308	3661	4914	4887	5207	2924	3346	3199
gene_2174	61	181	196	148	84	62	54	12	78	108	170	178	29	0	24	76
gene_1781	145	443	174	190	118	118	84	96	193	136	189	187	178	217	80	192
gene_2175	1453	1916	1770	2016	961	2326	2295	1073	1070	1912	2384	1902	1307	1488	1287	902
gene_2176	121	119	74	94	46	249	22	74	97	66	9	53	109	665	57	18
gene_2177	0	0	0	3	0	0	0	0	0	2	0	21	0	0	3	3
gene_2178	0	0	0	0	0	0	7	2	0	2	0	0	0	0	0	3
gene_2179	0	0	0	0	0	0	0	27	12	0	0	0	0	0	3	10
gene_2181	0	0	1	0	0	0	0	0	0	0	0	0	0	0	0	7
gene_2180	0	0	1	0	0	0	0	0	0	0	0	0	2	0	0	0
gene_2182	1101	1264	1101	1329	852	1252	1344	842	794	1056	1353	1141	698	1665	640	792
gene_2184	1726	4431	1791	1939	1590	2409	2200	1647	1881	1726	1990	2094	1658	1693	1717	1753
gene_2183	1773	3360	1365	1637	1454	1789	2004	1788	1574	1911	1970	2133	1513	1347	1539	1623
gene_1782	500	401	453	561	397	643	759	344	482	547	683	707	282	143	329	410
gene_1783	1810	5838	1160	1017	1652	377	860	1065	817	1118	1570	1391	1263	211	807	1640
gene_2185	1389	3194	1498	1487	1279	1620	1706	1231	1173	1581	1702	1683	1059	995	1282	1336
gene_1784	1681	5539	1834	2275	2051	4151	2490	1864	2889	2371	3188	3455	2719	2012	2041	2490
gene_2186	1180	2867	1085	1196	1178	1225	1283	725	943	1219	1626	1384	784	135	1077	1092
gene_1785	1195	1758	562	634	771	410	599	368	411	705	689	639	400	344	452	849
gene_1786	6195	13035	5949	3819	5198	3032	4193	3584	4016	4906	4386	4289	2862	3676	4503	5322
gene_1787	316	837	258	323	305	486	273	314	623	366	347	199	269	735	468	442
gene_2187	2064	4190	1851	2229	1864	4681	2084	2344	2361	2260	2246	2151	2332	4918	2407	1531
gene_2188	1059	2487	1050	1037	1097	880	896	679	549	1038	1175	792	813	542	524	811
gene_1788	38	179	40	24	60	33	39	55	52	41	43	53	37	0	19	50
gene_2189	385	471	315	391	341	243	382	198	173	376	520	245	197	120	188	192
gene_1789	301	781	210	255	304	149	189	215	149	215	254	439	178	0	226	285
gene_2190	2309	3612	2209	1623	1897	2051	2694	1583	1966	1780	1917	2148	1204	506	1509	2153
gene_1790	21	27	21	7	11	18	5	0	0	6	13	0	4	0	20	17
gene_2191	313	321	161	67	142	86	128	154	83	235	135	124	81	220	156	243
gene_1791	5238	9670	3050	2469	5248	1863	3405	2982	2279	3314	3449	3078	2575	377	3175	3006
gene_2192	139	282	68	159	90	522	77	658	829	26	51	113	185	2938	157	224
gene_2193	146	106	60	88	106	75	67	81	48	51	81	183	63	0	109	51
gene_1792	1323	2669	1644	1349	1398	761	1110	1052	770	1383	1430	1177	1019	288	1136	1167
gene_2194	2737	3561	3854	4345	2390	5477	5326	3141	3122	3516	5047	4794	2797	4552	2189	2432
gene_1793	2608	7199	2479	3527	2791	6783	2907	3158	4881	2509	3873	5079	4088	6684	2076	2767
gene_2195	993	2726	859	760	838	1157	986	899	977	848	1125	1422	947	932	774	1022
gene_1794	1059	1097	830	959	548	632	947	604	488	922	1029	464	457	803	543	599
gene_2196	6	61	1	2	22	50	0	50	17	1	0	0	57	321	10	26
gene_2197	7812	38185	294	245	5212	5967	143	11812	11675	2	58	49	12993	5766	523	2577
gene_2198	12	9	0	0	3	7	2	18	12	0	0	1	19	5	0	2
gene_1796	5	23	6	5	17	10	16	8	6	8	6	9	17	1	8	7
gene_2199	8	6	3	4	2	2	4	3	1	4	1	2	2	1	1	0
gene_2200	0	0	0	0	0	0	0	0	0	0	0	0	2	0	0	0
gene_1795	5	31	5	7	6	5	7	1	12	0	10	2	6	0	9	21
gene_2201	4	8	1	5	5	2	9	2	1	3	7	15	2	1	1	0
gene_1797	1	119	2	0	0	2	2	1	71	47	1	11	45	0	5	1
gene_1798	86	161	120	150	78	226	156	64	39	177	330	107	47	0	69	97
gene_2202	114	803	139	202	200	375	241	187	284	226	148	200	283	466	276	225
gene_1799	1	72	27	6	19	0	15	18	34	1	2	0	11	0	4	13
gene_2203	0	0	4	0	0	0	0	0	0	0	11	8	0	0	0	0
gene_1800	0	16	40	229	34	202	14	64	1110	18	5	24	96	841	53	33
gene_1801	0	0	12	1	0	18	0	21	0	3	0	0	13	126	0	12
gene_2204	438	761	569	352	160	797	323	774	982	348	444	588	1308	3343	350	525
gene_1802	1476	2973	1285	1512	1210	1194	1375	961	872	1230	1769	1557	838	1385	959	1124
gene_2205	184	813	229	278	183	212	182	231	215	172	200	277	148	0	152	249
gene_1803	1086	2568	1024	1365	989	1315	1272	797	908	1080	1409	1352	1037	1127	1028	898
gene_2206	3728	7032	2335	1855	2597	1834	3167	1827	1835	2468	2468	3213	2133	597	2220	2663
gene_1804	1391	3205	1168	1246	1442	1688	1565	957	1582	1148	1536	2037	1489	1106	1302	1340
gene_1805	1179	3492	1324	1283	1014	1694	1422	809	1142	1002	1764	1318	969	1388	1186	1095
gene_1806	302	296	539	316	246	445	528	319	269	407	372	335	138	242	146	198
gene_2207	1604	1760	1499	1416	1038	1405	1875	863	1105	1463	1334	1614	937	1103	1093	1111
gene_1807	264	269	347	337	316	370	377	185	195	383	364	345	175	303	156	164
gene_2643	1151	2970	1282	1362	1222	914	1211	813	636	1356	2184	1311	986	116	1142	1343
gene_2272	2440	4855	2179	2142	2103	1545	2167	1618	1477	2244	2748	2228	1406	1029	1727	1881
gene_2644	1954	4330	1671	1175	1393	1267	1634	1110	1340	1320	1855	1938	1133	804	1227	1588
gene_2645	424	990	266	260	297	405	440	321	221	378	197	398	198	51	262	289
gene_2273	286	937	210	344	392	497	402	276	465	313	408	546	467	134	333	465
gene_2646	2601	5997	2078	2012	1872	2177	2151	1548	2370	1831	2324	2275	1831	1742	1766	2160
gene_2647	4203	5654	3617	3538	2932	2656	3666	2918	3008	3464	3368	3328	4045	2727	2511	2789
gene_2648	353	794	217	202	273	102	247	155	95	198	296	175	103	223	203	273
gene_2274	0	0	0	0	0	0	0	0	0	0	0	0	0	0	0	0
gene_2275	0	37	17	12	20	11	28	11	11	9	13	11	11	0	10	7
gene_2649	0	0	0	0	0	0	0	0	0	0	0	0	0	0	0	0
gene_2276	326	685	167	172	168	229	239	111	194	191	312	202	232	529	252	228
gene_2650	51	151	88	65	20	564	50	425	412	37	60	16	21	3790	29	77
gene_2651	521	1022	562	650	384	667	545	425	658	554	760	900	430	1009	530	444
gene_2277	1504	2879	1434	1233	1552	1686	1675	1258	1111	1410	1431	1826	892	494	1200	1428
gene_2652	1643	1569	1189	829	1220	560	1234	937	770	1688	1153	1126	900	381	1072	783
gene_2653	986	1808	707	743	671	740	854	616	567	722	1047	855	714	1337	641	607
gene_2654	62	514	193	173	113	291	162	123	312	132	195	208	181	149	141	184
gene_2278	3115	7323	3021	3369	2730	3828	3990	2281	2942	3645	3915	3115	2939	2116	2117	2432
gene_2655	1253	2459	978	1201	1084	1205	1308	835	1008	1148	1613	1377	888	1468	931	1092
gene_2279	879	3380	861	917	834	1471	1120	794	804	942	1343	1695	1153	476	993	1070
gene_2656	2006	5208	1697	1612	1781	1375	1819	1020	1324	1695	1861	1996	1143	1432	1519	1908
gene_2280	550	1487	452	633	467	816	615	393	660	561	820	720	564	394	555	603
gene_2657	672	1761	634	859	579	1079	763	540	883	767	868	920	951	259	653	752
gene_2658	17	47	99	147	27	215	76	84	249	25	96	20	113	529	31	57
gene_2281	356	1143	2468	1452	764	5319	2294	2123	4404	3858	4201	2842	1211	1719	3226	1510
gene_2659	1936	2287	1981	2212	1518	2312	2522	1578	1711	2181	2593	2017	1418	1181	2317	1301
gene_2660	0	0	0	0	0	0	0	0	0	2	0	0	0	0	0	0
gene_2661	558	370	926	452	516	389	659	450	472	752	571	540	399	640	688	390
gene_2282	676	1737	497	656	571	870	817	452	549	667	802	737	686	306	511	693
gene_2662	0	7	0	4	2	3	10	0	28	9	0	2	12	0	9	3
gene_2663	586	1323	491	725	460	923	512	445	665	591	913	1326	528	69	353	559
gene_2664	1533	2077	1581	1938	1434	1475	1696	1271	777	1601	2378	1282	910	1475	955	1068
gene_2284	76	148	79	242	34	84	65	107	124	102	172	102	62	126	90	68
gene_2283	93	89	8	14	22	41	19	205	114	14	22	41	2	2221	2	24
gene_2285	17	99	24	49	42	45	39	44	46	25	10	19	43	0	41	64
gene_2665	920	2341	677	481	688	921	867	932	988	771	795	739	597	919	1060	932
gene_2286	22	58	14	28	0	13	19	31	0	10	7	0	128	76	17	17
gene_2666	0	0	0	0	0	0	0	0	0	0	0	0	0	0	0	0
gene_2667	618	1818	524	591	575	622	521	469	479	428	465	609	601	486	430	497
gene_2287	687	1124	457	577	543	585	748	423	583	556	710	514	515	281	506	353
gene_2288	496	1087	414	380	348	219	660	414	298	506	454	457	242	146	448	307
gene_2289	0	0	4	0	0	0	8	0	1	18	16	9	0	0	0	7
gene_2290	42	37	50	23	87	1	18	78	59	69	37	0	24	151	29	18
gene_2291	2549	1324	2282	1876	1637	643	2072	1291	744	1745	2212	1265	695	1185	1329	954
gene_2292	1470	3306	1062	1195	1247	1105	1063	1025	850	977	1736	1668	1130	573	1119	1168
gene_2668	21324	41366	22703	31189	27727	56232	22350	28432	32459	18465	25101	33932	37244	69397	16981	19905
gene_2669	857	1259	593	813	753	850	859	771	519	802	899	841	575	588	579	539
gene_2670	46	166	40	67	518	303	109	134	307	219	31	1	59	0	151	102
gene_2671	865	1292	428	580	497	539	1093	507	540	711	823	653	405	0	628	476
gene_2673	1346	3208	996	1152	1198	1118	1268	800	917	1126	1369	1939	816	457	959	1263
gene_2672	1575	3144	1272	1316	1157	1328	1148	945	1254	1171	1208	1651	1161	1476	905	1579
gene_2674	18912	32403	22005	32538	19138	36100	23513	18962	25452	18546	24126	32846	24177	32016	17760	18622
gene_2293	3304	19071	7133	7381	1983	4637	1189	2268	3493	1080	2194	2386	7687	12365	4082	6868
gene_2294	806	990	842	993	557	710	779	642	824	724	865	825	521	421	504	556
gene_2675	112	133	251	205	120	112	343	259	145	545	225	98	204	0	158	52
gene_2295	271	561	157	213	193	235	263	168	104	222	243	300	90	0	160	168
gene_2676	952	936	830	869	749	751	1011	677	440	929	1201	770	384	157	631	480
gene_2677	128	669	1054	1394	229	1128	343	546	671	273	411	587	149	3906	324	197
gene_2296	891	2196	1199	1489	1081	1537	1227	1099	852	1186	1679	1529	1341	1142	1057	936
gene_2297	3748	11257	3674	3670	4005	6691	4117	3744	5041	4288	4895	5153	4278	5094	3848	3731
gene_2298	0	12	2	26	0	1	2	0	79	12	12	0	0	71	3	1
gene_2678	0	102	17	12	31	13	38	49	51	34	41	25	17	0	17	59
gene_2299	0	0	0	0	0	0	0	0	0	0	0	0	0	0	0	0
gene_2300	1268	4096	1076	1382	1430	2290	1580	1217	1468	1443	1956	2087	1297	970	1416	1462
gene_2679	709	2061	897	641	638	700	824	476	593	768	814	1092	466	754	546	647
gene_2301	3553	6106	2419	2627	2750	1435	2634	1651	1831	2374	2689	2849	1528	1504	1993	2154
gene_2302	283	1699	429	517	475	1026	497	351	642	500	977	531	428	307	449	423
gene_2680	303	941	249	353	373	525	391	247	224	393	392	376	335	137	351	292
gene_2303	418	710	304	298	332	413	456	279	359	326	274	452	515	290	240	247
gene_2681	1138	2831	781	990	1011	1255	1140	938	1020	730	1268	995	1030	716	964	1225
gene_2304	1071	2823	734	785	933	727	914	791	566	714	860	1076	601	202	778	1038
gene_2682	363	621	347	261	332	162	326	225	216	297	284	315	264	69	228	278
gene_2305	92	87	464	161	62	341	191	178	481	284	71	133	99	500	140	103
gene_2306	2593	6460	1754	2021	2335	3877	2716	2126	2698	2622	3862	3419	3475	2552	3045	2425
gene_2683	523	707	1944	1976	540	4117	2324	1562	3140	3181	3064	1922	894	1483	3153	855
gene_2307	2534	6303	3618	3026	2292	1942	2417	1987	1870	1927	2052	1899	1918	1746	2110	2206
gene_2308	1181	1859	1265	1151	1101	994	1457	732	742	1242	1617	1041	682	246	764	804
gene_2684	4750	6038	4528	4427	4425	7825	6715	5228	5190	6948	6230	5147	4284	7914	5460	3449
gene_2685	1160	2617	1526	1817	1081	1825	1803	1093	1552	1367	1445	1457	1484	2203	1588	1244
gene_2686	1556	2903	815	742	1014	1333	891	1092	1364	786	867	1223	1341	1256	1011	1143
gene_2309	746	2158	699	1036	786	1485	897	831	1209	699	1207	1610	787	1760	822	825
gene_2687	278	744	389	440	322	510	420	446	296	285	280	580	427	1063	264	310
gene_2688	543	1249	592	646	747	641	861	587	332	749	875	659	416	559	401	567
gene_2311	345	3563	8258	2093	316	2818	14836	3752	22302	1663	8346	644	7496	873	5607	1169
gene_2310	30	177	59	28	31	16	33	56	84	18	17	25	76	0	98	77
gene_2689	287	1052	399	347	256	559	419	325	353	441	475	315	428	80	366	255
gene_2312	1487	3793	1962	1342	1979	1673	1361	1168	1232	1621	1613	1875	1369	1693	1556	1727
gene_2690	631	563	475	238	247	238	432	375	365	424	487	215	471	421	443	436
gene_2313	1322	1857	1116	1320	817	799	1268	1074	1124	924	1578	1142	784	1037	756	838
gene_2314	25	113	76	33	18	952	14	632	560	12	23	0	276	2730	47	172
gene_2315	88	93	105	139	23	302	132	207	211	220	64	85	259	388	211	65
gene_2316	19	55	37	39	31	139	58	72	111	62	0	8	27	252	191	42
gene_2317	13	63	9	48	17	87	17	12	119	26	20	30	28	0	127	28
gene_2318	0	12	15	8	5	0	6	18	0	0	1	28	14	0	22	5
gene_2691	0	0	4	2	1	24	2	2	0	6	0	0	4	0	10	3
gene_2692	0	0	0	0	4	0	1	0	0	11	0	0	0	0	0	0
gene_2693	347	125	405	287	270	262	332	168	181	386	592	292	330	319	253	176
gene_2319	0	10	16	0	2	4	15	26	12	11	15	19	0	0	3	2
gene_2320	1179	1766	908	985	640	850	829	724	742	730	1032	1466	1098	505	775	1091
gene_2694	1202	1879	839	810	997	1168	909	675	1083	994	955	1137	855	660	808	914
gene_2321	354	1316	443	414	414	449	555	456	547	511	328	380	409	285	264	247
gene_2322	24	84	16	26	68	23	11	5	42	26	30	42	33	0	46	25
gene_2695	0	0	0	0	0	0	0	0	0	2	0	12	0	0	240	0
gene_2323	0	44	4	19	42	0	3	6	12	21	3	0	0	0	7	8
gene_2696	0	0	8	4	9	0	2	0	0	2	0	12	3	0	0	9
gene_2697	0	7	0	0	0	0	0	0	0	0	0	15	0	0	0	0
gene_2698	0	0	0	3	13	0	0	0	0	4	0	0	0	0	0	0
gene_2699	9	13	0	0	9	7	29	7	0	9	0	0	24	0	17	4
gene_2700	35	276	18	21	73	84	51	53	125	63	31	5	82	83	77	82
gene_2324	313	756	187	130	248	362	302	350	203	211	207	98	335	158	188	285
gene_2701	0	0	3	0	1	0	4	9	36	0	0	0	3	0	8	3
gene_2702	22	61	30	16	11	61	112	77	78	47	15	17	91	0	78	24
gene_2325	746	1393	986	890	738	629	1292	839	695	1266	775	843	970	510	1231	684
gene_2703	874	1812	361	385	553	394	512	399	395	483	490	622	406	216	497	621
gene_2704	343	927	138	128	177	33	204	192	286	234	363	243	180	0	272	308
gene_2326	1166	3491	1156	1419	1222	1618	1333	1036	1267	1352	1721	1440	1159	282	1122	1214
gene_2705	583	1467	462	564	736	949	682	588	481	514	519	966	633	299	640	601
gene_2706	2200	5490	2340	2809	2271	5664	2309	2991	4592	2037	3961	4842	3966	6300	1607	2339
gene_2707	2192	1857	2018	1850	1359	1161	1717	1159	908	1888	2852	1717	1532	710	1269	1055
gene_2709	10306	17046	10426	9516	8035	9124	9293	7871	7821	8262	8524	10954	6686	6778	7530	8233
gene_2708	1915	7087	1815	1334	1263	1588	1161	1766	2589	1064	1125	1174	1723	4706	1731	2197
gene_2710	3031	3053	3048	1999	2688	2175	1907	1904	1310	1966	2297	1894	1169	1388	1659	1680
gene_2328	0	103	24	39	13	1	48	5	15	21	28	56	56	65	15	21
gene_2327	1154	1732	690	569	631	1169	794	778	976	619	687	1241	1051	270	577	730
gene_2329	799	3590	1098	1172	1002	1840	1287	865	937	1384	1814	1555	1115	1305	1440	1359
gene_2711	1953	2528	2183	2257	2085	1928	2424	1378	1201	2080	2101	1966	1150	1223	1312	1230
gene_2330	518	888	198	238	206	439	374	451	389	350	222	271	384	97	461	502
gene_2712	86	121	33	37	54	7	27	11	9	23	26	52	18	0	34	48
gene_2331	51	56	17	21	7	0	12	23	5	13	7	0	7	0	52	10
gene_2332	979	662	984	932	1167	683	783	590	371	850	917	707	434	221	480	384
gene_2713	0	20	22	8	9	9	1	0	0	3	14	0	0	0	4	10
gene_2333	0	125	62	76	41	55	30	28	37	26	45	29	37	0	69	64
gene_2334	1651	1993	1208	823	1192	1027	1159	1226	658	1179	1191	1299	616	1965	1074	1307
gene_2714	1121	4739	1369	1626	1475	3153	2023	1608	2455	1756	1986	2500	2293	2622	2093	2153
gene_2715	611	668	529	806	628	928	819	686	547	893	810	676	431	945	599	482
gene_2716	17	111	102	84	37	76	101	19	47	81	84	112	93	0	80	87
gene_2717	1009	3236	918	1174	1007	1742	1258	1031	1369	1038	1347	1236	1151	1805	1464	1308
gene_2335	804	1119	724	623	582	509	892	477	556	675	861	938	372	548	603	603
gene_2718	495	416	391	308	243	201	543	501	183	436	505	252	489	51	584	262
gene_2338	606	2168	749	637	857	347	808	551	806	746	356	408	404	471	897	680
gene_2337	448	778	236	229	188	392	325	219	250	429	446	294	255	0	365	225
gene_2336	848	2020	641	822	557	913	806	474	613	848	849	1147	942	515	720	827
gene_2719	3728	5836	4066	3925	2814	5952	4908	3008	3896	4145	3839	3193	3560	6866	3517	2816
gene_2339	805	940	780	979	675	758	821	423	487	846	1057	692	488	0	583	463
gene_2720	973	2614	862	860	878	1067	1024	812	746	913	1128	1030	805	981	890	833
gene_2721	536	2038	658	904	654	1055	1044	665	939	888	1099	819	743	748	731	640
gene_2340	222	675	267	274	239	341	351	163	155	325	365	420	368	629	210	250
gene_2723	475	431	355	382	349	375	386	299	150	367	451	265	284	49	243	218
gene_2341	496	890	307	394	343	663	547	361	258	452	522	586	250	337	347	412
gene_2722	491	1509	526	657	546	717	697	520	405	613	752	748	442	881	597	475
gene_2724	1410	1724	553	375	880	852	878	1141	777	1471	695	730	749	797	1231	829
gene_2342	16	23	54	73	34	123	30	290	261	19	15	0	22	871	19	20
gene_2725	2014	1708	1568	1282	1151	965	2550	1584	1202	2265	1839	1655	1033	1538	2119	928
gene_2344	986	679	589	693	773	183	653	478	325	1049	601	1023	571	194	480	404
gene_2345	2302	1850	1185	1549	2022	522	1494	1112	584	2069	1570	2542	1473	610	1085	937
gene_2343	25	49	7	11	56	39	55	1036	206	15	0	0	27	3413	15	32
gene_2346	0	15	0	2	0	0	7	0	0	21	0	0	6	0	3	10
gene_2726	392	335	496	242	481	219	259	98	34	465	486	318	153	0	243	236
gene_2727	269	202	115	172	120	202	187	17	133	339	136	123	111	61	174	123
gene_2728	689	2628	743	921	702	1654	1084	597	1316	876	1295	1417	915	719	887	900
gene_2347	1062	2529	582	596	1022	274	671	479	505	832	814	1111	330	242	746	735
gene_2348	27	166	78	104	63	77	79	75	69	65	144	88	40	0	73	82
gene_2729	0	11	3	0	2	0	6	0	9	3	0	0	0	0	0	0
gene_2349	138	185	81	75	99	71	98	62	99	112	89	167	92	125	47	77
gene_2350	1232	4294	1365	1971	854	3594	1266	1626	2381	1210	749	1498	3505	3531	1145	1195
gene_2730	1473	4147	1400	1252	1598	1499	1226	1339	1702	1024	1230	1469	1563	1949	1379	1690
gene_2351	771	769	860	734	821	758	677	711	453	611	1063	1034	418	723	433	401
gene_2352	366	928	224	309	333	332	298	356	222	300	460	648	297	73	259	343
gene_2731	0	7	0	15	0	27	5	26	0	1	0	7	15	0	0	21
gene_2732	5651	6002	6597	35035	4156	8983	9955	8983	22892	6930	10378	10898	9428	10347	4692	5093
gene_2353	206	417	184	229	193	353	407	134	289	270	248	265	325	436	415	190
gene_2733	511	1143	349	407	373	450	561	186	309	469	495	466	344	509	298	340
gene_2354	26	133	85	35	21	38	20	0	0	32	64	0	6	0	55	44
gene_2734	0	0	0	0	2	14	0	0	0	0	0	13	2	0	14	0
gene_2355	0	0	0	0	0	0	0	0	0	0	0	0	0	0	0	0
gene_2735	0	0	0	0	0	0	0	0	0	0	0	0	0	0	0	0
gene_2357	21	115	21	22	0	0	29	15	35	6	104	58	52	0	19	8
gene_2356	322	936	381	606	301	715	506	249	484	474	722	608	445	209	379	409
gene_2736	759	1805	503	689	391	731	672	500	511	503	711	662	582	330	556	589
gene_2358	3946	7387	3699	2069	3420	1507	2311	2145	1953	2020	2342	2559	1960	951	2215	2862
gene_2737	457	1924	508	656	618	784	709	624	607	726	894	825	449	339	561	585
gene_2738	207	1764	786	770	267	334	77	166	339	148	226	195	667	836	260	475
gene_2359	1553	3344	1414	1243	1367	1450	1441	1227	1279	1266	1315	1236	1447	995	1224	1149
gene_2739	838	2785	895	998	854	2609	900	958	1724	1016	1131	1460	1999	3251	1061	1216
gene_2740	543	1226	494	447	418	486	555	396	392	567	629	703	438	242	398	495
gene_2360	2249	6536	1973	1481	1671	4679	3589	1632	2238	3384	3345	3415	3074	1309	4559	2794
gene_2741	28	195	68	102	79	138	64	88	132	46	33	49	177	513	85	43
gene_2742	246	120	43	91	119	43	124	58	20	115	95	95	94	0	82	69
gene_2743	2036	2895	8593	2924	1162	2936	6314	1869	3166	4694	3012	3215	2367	2312	2593	1308
gene_2744	8457	13312	8442	7441	7103	9282	11014	5915	6696	11517	11778	9233	6209	6295	10995	6450
gene_2361	509	1252	529	590	358	1078	650	427	533	627	633	548	384	730	582	580
gene_2745	374	1865	443	536	507	771	628	370	554	557	697	618	518	1056	549	556
gene_2362	3450	6611	2742	2772	2618	2099	2376	2084	2821	2240	3016	3073	1862	1422	2261	2704
gene_2363	8293	1538	11961	6528	5818	5226	11520	5988	4172	9094	9598	11889	5727	2592	3889	3031
gene_2364	1007	1217	988	1052	858	1359	771	539	712	655	923	752	642	1070	510	548
gene_2746	1237	3668	1266	2037	1333	3544	1465	1633	2450	1231	2108	3234	2270	1343	1198	1651
gene_2365	433	204	361	343	423	159	434	477	82	306	583	330	178	0	144	170
gene_2366	497	986	489	522	446	630	714	422	398	600	612	890	498	274	421	421
gene_2367	1365	2375	1348	1284	1022	1044	1320	898	924	1232	1350	1403	815	42	951	1084
gene_2368	408	971	260	297	275	187	329	320	283	336	385	151	431	0	487	317
gene_2369	430	342	432	380	441	596	618	349	328	535	516	484	414	200	280	231
gene_2370	0	97	22	3	19	38	19	0	14	34	21	97	12	97	17	17
gene_2747	464	829	471	504	478	567	564	289	338	567	594	428	241	394	315	250
gene_2371	0	32	27	22	27	25	8	0	26	16	10	0	0	0	23	2
gene_2748	287	275	375	259	448	441	316	257	274	291	374	162	136	414	211	241
gene_2372	908	2491	949	1178	1032	1580	1297	1101	1250	1062	1574	1470	1090	1367	994	1039
gene_2373	337	465	395	442	296	649	510	295	374	401	577	688	332	371	293	282
gene_2374	869	2849	991	1083	864	1086	1043	843	1090	1060	1479	1418	1123	1749	959	956
gene_2749	1526	2890	1302	1195	1020	1334	1292	1017	1201	1264	1503	1297	1253	1558	1033	1070
gene_2375	2694	9523	2481	3669	3217	7632	2614	3281	5631	2310	3851	4764	5901	8428	2614	3519
gene_2750	832	1537	1358	1024	896	1203	1322	650	814	895	1149	1857	545	454	793	1216
gene_2376	632	1381	592	653	508	571	617	464	558	555	587	894	600	426	494	704
gene_2751	1762	4014	2174	1571	1358	2008	2164	1379	2385	1233	1775	3150	1155	372	1407	3026
gene_2377	47	13	8	12	5	4	4	0	0	5	9	0	17	0	28	7
gene_2378	0	0	4	0	0	20	0	16	0	0	0	0	0	0	7	0
gene_2379	5	12	10	14	0	31	10	5	53	0	2	0	4	0	91	8
gene_2380	0	0	0	0	0	0	0	0	0	0	0	0	0	0	2	0
gene_2381	975	814	972	1011	700	415	590	221	153	535	512	493	613	0	361	371
gene_2752	179	192	179	145	175	176	149	89	86	82	156	69	91	0	64	116
gene_2753	2969	3953	2340	2093	2060	1242	2502	1721	1907	2369	2533	1918	2151	1465	1566	1757
gene_2754	221	880	164	116	265	56	152	239	190	106	376	153	218	0	112	281
gene_2382	1344	3344	903	966	968	1243	1013	852	802	946	1278	1327	1013	815	972	1049
gene_2755	2027	4863	1792	1907	1756	2447	2117	1306	2060	1644	2060	2171	1612	2562	1661	2019
gene_2383	586	1506	416	417	319	436	376	306	372	430	523	642	328	589	306	412
gene_2384	854	2149	706	732	739	1016	783	576	788	734	822	922	625	679	653	676
gene_2756	0	92	23	21	3	30	33	39	14	30	7	7	8	0	35	12
gene_2385	7	76	70	62	23	255	40	214	297	21	13	0	120	654	20	47
gene_2386	478	1215	504	516	405	765	574	386	478	521	645	837	401	488	527	475
gene_2387	736	2145	706	660	558	652	771	459	547	742	866	592	601	859	627	724
gene_2757	3001	6123	2349	2296	2171	1348	2214	1580	1448	2263	2807	2497	1460	637	1913	2222
gene_2758	243	583	117	173	195	137	82	119	200	167	214	221	159	287	159	187
gene_2759	295	643	244	264	365	108	239	184	121	293	320	196	185	0	301	232
gene_2760	761	2459	619	787	597	875	656	417	798	731	882	1305	801	698	762	876
gene_2761	117	249	59	81	71	166	151	46	90	79	96	81	75	133	58	65
gene_2388	251	583	190	393	174	458	337	185	281	309	427	421	221	524	297	227
gene_2389	6078	20311	6220	4648	6390	3897	5960	4786	3920	5121	5497	5812	4516	1603	5235	6373
gene_2762	1722	5269	1793	1380	1689	972	1449	1426	1086	1718	1745	1719	1012	1207	1467	1668
gene_2763	488	843	1052	984	871	664	1076	520	844	1075	910	896	462	479	839	572
gene_2390	5543	15935	8741	10811	6774	19699	10743	8874	14624	9248	11147	11632	10284	23550	10004	8197
gene_2391	12	29	77	62	59	205	75	71	112	70	34	64	57	388	79	88
gene_2392	235	478	144	100	118	204	388	202	378	182	128	147	116	189	257	159
gene_2393	31	25	17	8	15	109	3	82	71	8	0	0	82	241	9	15
gene_2764	0	30	4	10	2	5	11	0	35	4	0	20	0	0	2	0
gene_2765	37	48	12	6	31	115	0	30	123	0	18	0	147	72	39	22
gene_2394	27	5	0	0	4	7	0	0	21	0	0	0	14	0	0	2
gene_2395	281	112	13	29	12	164	62	522	616	1	8	16	821	159	43	89
gene_2396	1536	1761	941	499	1133	367	773	702	299	957	705	951	689	590	662	530
gene_2766	4261	8570	1535	874	3610	458	1296	1629	623	1803	2188	1580	1477	121	900	2033
gene_2397	23	44	19	16	8	44	2	63	118	9	0	0	46	316	18	10
gene_2398	0	0	0	0	0	0	0	0	0	0	0	0	0	0	0	0
gene_2767	533	972	588	843	538	891	826	773	589	737	948	854	630	258	571	481
gene_2399	25	118	62	124	77	180	100	97	47	88	117	87	120	0	114	73
gene_2768	605	998	453	709	541	1000	620	639	998	557	643	700	585	1022	460	548
gene_2400	137	307	210	227	144	436	281	216	613	438	177	321	200	574	693	226
gene_2401	0	0	0	5	3	0	0	0	0	0	0	0	4	0	0	0
gene_2769	304	878	272	257	202	306	283	235	250	359	361	365	341	233	325	289
gene_2402	568	575	620	582	363	1261	703	718	617	609	651	390	1231	1283	705	382
gene_2770	818	489	840	571	611	533	997	309	362	960	714	691	431	361	386	302
gene_2403	0	0	0	0	0	0	0	0	6	3	15	0	0	0	3	1
gene_2404	0	162	27	31	41	61	32	0	63	8	28	24	33	235	43	16
gene_2771	69	237	206	239	164	161	314	184	63	261	280	230	91	119	229	104
gene_2772	194	257	54	99	133	178	80	103	113	102	146	164	92	0	104	91
gene_2405	752	3146	728	856	834	1797	956	810	1109	935	1024	1407	1214	1078	934	956
gene_2773	398	875	489	528	485	1021	651	347	665	653	720	812	435	489	459	455
gene_2406	198	770	233	239	226	275	361	198	217	270	342	312	221	0	240	319
gene_2774	959	2566	770	633	724	602	813	697	524	733	1236	1120	664	1001	717	1065
gene_2407	2519	3589	2495	2630	2389	2265	2913	1923	2173	2745	4058	3247	1863	1056	2028	1888
gene_2775	0	65	18	22	4	65	8	10	173	1	3	0	35	270	1	13
gene_2776	0	31	16	41	3	28	3	4	45	6	3	0	36	0	10	3
gene_2408	0	0	0	0	0	0	0	0	0	0	0	0	0	0	0	0
gene_2777	0	44	0	0	0	7	4	28	15	0	0	0	37	0	0	0
gene_2410	119	316	102	125	120	123	147	77	142	77	83	28	124	229	88	103
gene_2409	374	931	382	493	458	810	536	402	548	487	696	637	516	275	335	310
gene_2778	223	224	782	353	253	940	999	347	738	383	536	1450	421	550	250	796
gene_2411	9	23	6	5	4	53	2	41	89	2	2	30	50	0	0	18
gene_2779	490	414	509	450	323	335	429	276	294	322	532	327	177	0	349	325
gene_2413	1343	1757	1392	1055	571	1303	1932	1004	2334	1519	804	3148	858	527	1823	2488
gene_2412	2500	4053	1777	1254	1634	1590	2689	1696	2438	2245	1438	3085	1559	754	1869	1739
gene_2780	3163	4365	2350	1213	2367	934	2119	1799	1868	2105	2262	2443	1453	975	1937	2281
gene_2781	109	284	45	106	93	153	41	83	270	73	99	26	186	114	47	92
gene_2414	2198	5520	1747	1608	1837	1828	1597	1657	1853	1514	1713	2542	1767	2813	1312	1767
gene_2783	369	1201	425	496	348	429	451	387	385	465	571	536	345	115	353	469
gene_2782	1029	3017	1289	1471	1224	2134	1496	1130	1912	1247	1406	2249	2057	1492	1379	1569
gene_2415	3606	6417	4559	3783	2403	3187	4122	2338	3694	3809	2992	5021	4327	2779	3751	3451
gene_2416	217	763	341	1539	191	1311	521	622	1019	908	1379	969	469	319	874	551
gene_2784	282	780	368	634	370	745	331	264	408	389	450	531	509	474	468	308
gene_2417	0	0	1	17	4	18	9	0	0	8	9	0	0	0	14	4
gene_2785	4	12	13	21	16	30	18	0	0	14	43	25	0	0	4	6
gene_2418	0	0	0	0	0	0	0	0	17	5	0	0	0	0	0	0
gene_2786	0	0	0	0	2	0	0	0	0	2	0	0	0	0	0	0
gene_2787	1	0	23	20	0	11	10	9	12	4	0	19	0	0	0	0
gene_2421	14	30	2	0	8	36	0	92	13	0	0	0	0	97	1	3
gene_2422	0	0	0	0	0	0	1	0	0	0	0	13	0	0	0	0
gene_2420	0	0	0	0	0	0	0	0	0	0	9	9	0	0	0	0
gene_2425	0	0	0	0	0	0	0	0	0	0	0	0	0	0	0	0
gene_2424	0	1	0	0	4	0	12	0	0	0	0	0	0	0	0	0
gene_2423	0	5	0	0	0	0	0	0	0	0	0	0	0	0	0	0
gene_2419	0	0	16	47	7	0	1	23	11	0	3	0	27	0	7	25
gene_2788	933	2887	1042	1308	1032	1701	1091	1266	1239	904	1151	1218	1128	1015	864	1133
gene_2426	116	90	320	361	132	547	629	185	345	257	326	443	144	302	129	184
gene_2789	795	1968	1212	1735	1200	2085	1623	1343	1204	1677	2292	1897	1347	2058	1356	1128
gene_2427	2289	8850	2296	2131	2244	4399	3061	2197	3115	2957	3114	2631	4274	4159	3507	2733
gene_2790	919	871	885	1167	679	1090	1096	622	652	1064	1070	886	529	347	542	569
gene_2428	590	3201	888	1497	850	1496	616	1076	2273	608	600	496	1477	1752	621	1042
gene_2793	674	1836	1074	1156	1046	1250	1459	856	963	1248	1173	1661	682	713	708	858
gene_2792	1897	39213	7670	9583	5347	4420	1297	2735	4252	440	4388	1788	18055	583	5182	6887
gene_2791	662	392	920	948	865	1030	1270	699	791	870	911	524	536	120	579	453
gene_2794	622	2200	595	955	729	1452	974	604	1042	824	1051	1244	996	980	742	706
gene_2795	1860	2767	1329	1234	1481	863	1477	1079	619	1272	1630	1605	610	337	1001	1412
gene_2796	1059	1886	1003	986	887	1188	1015	865	837	1061	1291	1117	573	1048	883	841
gene_2797	528	1034	405	404	449	282	396	184	249	334	389	423	387	60	338	344
gene_2430	1369	2589	1015	933	782	1180	1281	559	799	1303	1195	1112	1228	416	896	779
gene_2429	333	1100	442	447	268	977	462	408	519	342	610	517	434	732	320	328
gene_2798	34	329	112	111	36	55	33	42	18	37	19	28	179	246	112	53
gene_2431	1455	1702	1826	1839	1049	1573	2468	1129	1720	1428	1540	2935	1451	1029	2110	1546
gene_2799	1650	3083	1781	1246	1694	1641	1273	1301	1211	1210	1012	1810	1535	2851	1076	1493
gene_2432	1717	2054	1594	1490	1332	1532	1803	1125	932	1516	1480	1301	896	2083	1138	1268
gene_2801	743	1510	740	879	847	623	745	599	394	825	954	527	418	1249	644	542
gene_2800	2679	14655	4068	6184	4870	13768	5601	11471	10244	4839	4537	5992	7579	22249	3529	8285
gene_2802	7237	6855	7784	7229	5593	5241	8557	4540	3721	8877	7408	6359	4045	3098	5694	3701
gene_2433	290	1493	417	541	473	695	566	311	332	500	467	891	411	268	482	564
gene_2803	893	2997	709	762	888	952	930	657	842	820	737	1364	663	494	886	1110
gene_2434	914	1236	1094	1289	1115	852	964	596	439	1058	1171	799	557	483	650	617
gene_2804	1031	1341	1164	950	829	764	993	667	623	1000	901	766	576	678	683	624
gene_2435	277	1348	284	396	384	509	428	309	399	307	402	515	524	548	363	484
gene_2436	2976	7472	2219	1752	2920	1499	2047	2292	2015	2013	2859	2735	1927	765	2130	3291
gene_2437	834	1085	835	983	873	1183	996	669	852	1011	1355	957	801	1178	710	582
gene_2805	1119	1348	386	391	467	343	461	484	439	411	592	775	381	0	395	906
gene_2438	0	3	0	0	0	0	0	5	0	0	0	0	0	0	0	0
gene_2806	2034	1173	97	515	322	1505	202	3328	3787	106	56	49	6385	2321	231	728
gene_2439	471	1105	432	519	483	833	632	411	581	515	562	748	617	839	420	487
gene_2807	146	325	93	105	97	227	164	122	215	86	78	92	100	420	147	116
gene_2440	242	777	423	256	237	957	396	462	523	518	271	443	379	2583	529	362
gene_2808	1207	2889	1089	1094	1327	788	1234	952	1008	1142	745	1022	866	474	849	861
gene_2441	1145	2190	1165	1517	1087	2300	1637	1424	1795	1432	1521	1301	1317	1855	1121	1041
gene_2809	892	2495	852	994	834	2357	1108	905	1383	957	1361	1809	1636	824	957	1073
gene_2810	670	2629	913	1055	677	1260	1018	592	959	877	931	1308	754	1516	679	795
gene_2811	2087	2442	2176	2067	1508	2243	2430	1382	1654	1874	2471	2384	1166	1274	1007	1583
gene_2442	754	971	471	439	591	275	536	504	488	528	719	522	295	35	400	415
gene_2812	296	1164	244	355	247	658	421	369	390	403	537	552	490	228	485	391
gene_2443	1225	2295	1255	1430	1204	1538	1555	1038	1092	1472	1654	1612	989	1794	1179	1092
gene_2813	159	137	224	77	217	90	162	204	73	199	248	159	89	0	107	121
gene_2814	14	6	0	5	32	0	9	13	0	16	10	0	2	0	0	0
gene_2815	0	11	6	8	7	7	18	19	22	0	0	0	11	0	16	11
gene_2816	0	76	77	42	32	36	32	10	0	35	35	84	77	0	44	57
gene_2444	1410	3729	1301	1438	1063	1254	1329	1049	1545	972	1315	1648	1099	1606	1230	1302
gene_2817	3197	4886	3202	3019	2947	1971	3195	1709	1602	2693	3117	2920	1814	1245	2077	2551
gene_2818	394	1652	459	493	390	775	306	490	731	416	328	459	485	1145	374	485
gene_2445	798	2394	1053	1403	777	1374	1179	868	865	937	1268	1310	775	1191	864	869
gene_2819	1492	2608	1581	1395	1468	662	1207	961	861	1002	1539	1226	686	664	1133	1282
gene_2446	450	358	372	341	343	224	587	284	254	866	353	247	222	332	257	251
gene_2820	5172	12925	5396	5419	4039	7331	5666	4650	6023	5003	5421	7337	6783	5504	6945	5265
gene_2447	1839	2147	1851	1967	1544	1500	2260	1385	1305	1953	2013	1824	1239	1759	1535	1222
gene_2821	1475	2190	1119	1055	1070	706	1498	843	805	1551	1346	896	715	357	1078	971
gene_2822	233	757	267	273	199	365	384	258	367	286	325	317	313	250	247	266
gene_2448	1569	6633	1392	1299	1490	3155	2226	1201	1818	1842	1856	2288	2316	2695	2121	1895
gene_2823	1792	1709	1951	1708	1256	1612	2329	863	1244	1846	2056	1877	1044	406	1120	1246
gene_2449	3729	8983	3796	4460	3972	10663	3911	5390	8106	3603	5822	6149	6901	10463	3247	4830
gene_2450	1885	4957	1657	1589	1553	1569	1567	1272	1246	1667	1763	1920	1091	905	1520	1616
gene_2824	1849	3376	1595	1506	1292	2010	1676	1449	1485	1708	1910	1837	2546	2150	1517	1588
gene_2825	1113	1699	747	914	760	753	839	637	845	809	688	868	966	382	794	577
gene_2451	2706	5786	2394	3642	2787	5573	2679	2886	4682	2181	3961	5110	4005	4594	2041	2576
gene_2452	165	760	215	199	212	349	269	137	322	234	313	389	257	81	194	207
gene_2827	91	218	147	175	156	79	121	106	119	139	222	161	119	1	101	143
gene_2828	284	735	153	293	176	533	370	198	387	225	423	574	228	450	286	247
gene_2826	60845	58359	42954	54492	21078	16110	11160	11368	17080	5891	15049	26303	67445	70964	20057	41999
gene_2453	14931	30081	8728	4607	12561	3858	6753	7273	5711	9381	7860	6528	4137	1380	6464	11332
gene_2454	658	2448	560	566	600	878	726	413	666	638	744	1150	546	499	531	627
gene_2829	1672	4744	1325	1256	1548	2363	1743	1264	1998	1222	1318	1608	1370	1199	1357	1913
gene_2830	1388	1342	1473	1088	811	588	1201	592	398	981	1381	898	1282	500	872	866
gene_2831	1804	3929	1594	1501	1263	1145	1530	1048	1089	1344	1848	1568	1329	651	1272	1140
gene_2832	1799	3290	1378	1409	1195	1965	1980	1061	1436	2180	1925	1855	1742	652	2183	1517
gene_2833	794	1074	549	661	501	417	744	397	369	553	724	604	392	299	492	334
gene_2455	87	97	21	34	59	138	37	16	56	32	43	61	36	169	117	86
gene_2834	724	1547	648	769	625	992	888	446	782	654	901	1009	465	676	548	722
gene_2835	870	1184	930	731	970	607	947	730	497	982	797	551	350	198	564	591
gene_2836	2273	4344	2796	3419	3010	4441	3595	2032	2130	3335	3808	3343	1924	2673	2613	2193
gene_2837	571	933	328	410	423	682	429	417	576	549	491	881	342	282	495	404
gene_2456	15	329	143	165	106	51	58	52	23	9	50	7	356	0	76	98
gene_2457	717	2160	732	625	852	762	738	635	560	658	1299	1034	636	215	556	1012
gene_2838	766	1880	628	882	621	1845	996	822	1398	922	1032	1306	1414	1466	911	795
gene_2458	0	9	0	0	0	0	18	0	0	4	3	15	13	0	6	12
gene_2839	8	0	37	41	8	14	57	18	1	80	6	0	6	0	61	15
gene_2459	1087	1144	638	417	721	741	1279	923	382	1047	808	1161	744	164	1322	655
gene_2840	366	1161	316	325	352	581	382	308	597	408	589	596	282	230	274	348
gene_2460	831	1954	1115	1179	721	1309	1000	776	896	1057	1221	987	850	994	853	896
gene_2841	316	987	340	340	313	431	385	142	362	336	393	451	365	211	302	387
gene_2461	775	1554	610	513	568	479	732	411	629	718	677	551	596	549	660	518
gene_2462	1774	3363	1345	1433	1138	1607	1947	1413	1218	1574	1793	1375	1725	994	1332	1269
gene_2842	1499	2016	1091	1202	931	1046	1163	664	921	960	1248	1156	919	741	1010	826
gene_2463	546	1322	350	366	336	383	510	266	263	374	427	728	474	227	487	458
gene_2843	2313	5611	2291	2197	2535	2122	2585	1680	2106	2319	2236	2905	1517	816	1962	2456
gene_2464	231	1163	406	365	246	335	309	337	365	322	458	329	389	352	335	427
gene_2465	780	4850	1002	995	1104	2829	1480	1087	1736	1288	1316	1636	2098	2250	1558	1416
gene_2844	1487	3136	1505	1270	1167	1370	1563	1134	1328	1326	1575	1501	957	944	1081	1348
gene_2845	289	857	233	377	320	482	400	327	276	337	525	525	283	315	286	323
gene_2846	25	56	9	33	29	11	43	42	28	7	25	49	7	0	28	40
gene_2847	7222	17664	5720	4782	6045	1950	4583	3860	3045	4793	4504	4047	2511	2237	4559	6013
gene_2466	110	253	85	93	124	81	164	77	85	94	68	119	46	0	96	208
gene_2467	1242	2299	1168	1152	1317	578	1057	894	729	1214	987	1141	581	552	924	996
gene_2848	865	958	682	665	799	433	687	553	272	792	448	452	389	168	623	540
gene_2849	952	2661	816	845	886	2594	1327	1169	1722	1252	1332	1284	1610	4486	1599	1166
gene_2468	1369	2266	1039	801	980	1076	1070	799	790	1083	1197	1165	851	1129	823	892
gene_2850	649	1064	766	685	464	1553	700	545	1021	634	920	621	684	2030	532	534
gene_2469	3363	7095	2591	2657	3185	4937	3580	2619	3184	3048	3957	4447	4443	5473	2680	3194
gene_2851	1454	3199	1200	1066	1476	948	1306	1026	1117	997	1340	1246	1222	1230	1235	1408
gene_2470	52	406	70	16	50	230	16	131	178	20	5	5	142	1277	42	61
gene_2471	0	12	0	0	0	0	0	0	0	0	0	0	0	0	0	0
gene_2472	0	0	54	36	26	32	31	18	72	38	22	33	34	261	15	5
gene_2473	0	0	28	40	4	52	35	11	16	31	18	0	26	143	2	3
gene_2474	24	96	266	314	20	713	34	603	566	75	323	94	190	2282	416	101
gene_2475	1848	4131	1354	986	1205	1108	1340	1024	1126	1154	1423	1673	1116	1197	1254	1332
gene_2852	283	535	239	344	346	478	368	358	254	438	398	601	258	458	231	241
gene_2853	0	0	0	5	10	0	0	0	0	0	0	0	0	0	0	0
gene_2854	0	0	8	0	0	0	9	1	0	0	0	0	0	0	0	0
gene_2855	0	6	4	8	6	20	0	6	7	4	0	0	7	0	3	12
gene_2856	0	0	0	0	0	0	0	0	0	0	0	0	0	0	0	0
gene_2857	0	0	0	0	6	0	0	0	0	0	0	0	0	0	12	0
gene_2476	9	0	0	5	0	6	0	4	0	3	9	0	0	0	0	0
gene_2858	410	749	202	271	309	282	284	174	190	260	286	497	296	378	254	375
gene_2477	2023	5412	1600	2050	1762	2780	1922	1550	2103	1936	2215	2526	1830	2982	1928	1939
gene_2478	1215	1998	830	717	799	580	1068	612	706	1037	779	812	656	181	945	848
gene_2859	804	1425	575	735	641	768	871	534	454	653	1289	804	528	273	617	616
gene_2860	713	1133	813	978	602	1032	1034	572	692	931	1451	922	644	902	662	595
gene_2479	879	2493	878	851	930	1024	937	883	992	973	1341	1218	921	995	892	904
gene_2480	977	3557	1147	1312	1023	2288	1282	1064	1468	1186	1729	1959	1686	1654	1155	1208
gene_2481	1221	2392	797	642	698	674	633	714	609	735	788	1308	626	271	613	734
gene_2861	1107	1345	1098	904	915	967	1252	805	782	1042	1071	1283	754	393	759	733
gene_2862	1018	3338	859	1186	1056	2046	1213	1120	1193	1273	1429	1729	1248	1514	1191	1356
gene_2482	1942	4182	1824	1788	2124	2792	2163	1649	1463	1933	2085	2705	1405	1094	1562	2067
[truncated: 12,891 more rows]

## Sheet: STable 6
S Table 6. DEGs in the central brain for the last distance travelled after filtering by Cook's distance.
gene	baseMean	log2FoldChange	lfcSE	stat	pvalue	padj	Annotation
gene_100	848.052	-0.280304	0.0844534	8.76178	0.00307609	0.0452406	Full=rRNA-processing protein UTP23 homolog;
gene_10209	534.816	0.348093	0.138671	8.99792	0.00270288	0.0428676	Full=Protein decapentaplegic;
gene_1022	819.332	-0.283878	0.0796735	9.7061	0.00183657	0.0341999
gene_10223	763.001	0.495603	0.159748	15.7198	7.34509381694365e-05	0.00579672	Full=Protein tweety;
gene_10233	1313.28	0.230314	0.0675768	13.6302	0.000222579	0.0111151	Full=Mesencephalic astrocyte-derived neurotrophic factor homolog;
gene_10246	855.892	-0.234504	0.0691696	9.34863	0.00223153	0.0385998	Full=Nuclear transcription factor Y subunit gamma;
gene_10267	481.941	0.440408	0.107604	24.4608	7.58353512340238e-07	0.000291439	Full=Probable methyltransferase TARBP1;
gene_1027	1985.22	-0.219868	0.0653963	9.16871	0.00246187	0.0407587	Full=Eukaryotic translation initiation factor 4E;
gene_10410	1173.69	-0.22671	0.0577147	12.9321	0.000322993	0.013096	Full=Protein shq1;
gene_10411	1031.46	-0.329757	0.0778536	15.2359	9.48826697335347e-05	0.00677353	Full=Nuclear speckle splicing regulatory protein 1;
gene_10461	1445.32	0.346183	0.103754	12.0395	0.000520853	0.0177754	Full=Alpha,alpha-trehalose-phosphate synthase [UDP-forming] 56 kDa subunit;
gene_10469	1606.6	-0.31872	0.0924089	9.66555	0.00187756	0.0347191	Full=DnaJ homolog subfamily B member 9 {ECO
gene_10470	580.436	-0.459311	0.117508	9.90642	0.00164703	0.0327885	Full=Homologous-pairing protein 2 homolog;
gene_10473	1107.12	-0.284679	0.0795162	9.63713	0.00190683	0.035059	Full=FGFR1 oncogene partner 2 homolog;
gene_10515	1794.84	-0.215703	0.0601169	10.849	0.000988486	0.0252144	Full=Cytochrome c oxidase assembly protein COX15 homolog;
gene_10588	802.452	-0.34465	0.0822977	13.1519	0.000287225	0.0122057	Full=COP9 signalosome complex subunit 2;
gene_10717	475.921	0.321613	0.0889043	17.132	3.48689970431933e-05	0.0035658	Full=Nuclear pore complex protein Nup107;
gene_1074	134.942	0.535099	0.217982	9.50987	0.0020437	0.036322
gene_10743	1089.48	0.359638	0.0907303	18.7424	1.49619072713039e-05	0.00220414	Full=Pleckstrin homology-like domain family B member 2;
gene_10770	158.306	0.489117	0.201082	8.49775	0.00355587	0.0497315
gene_1080	1292.55	0.400936	0.132034	12.9346	0.000322566	0.013096	Full=Protein FAM135A;
gene_10833	1160.57	0.383135	0.114958	14.9566	0.000110012	0.00739398	Full=Insulin receptor substrate 1-B;
gene_10866	1389.06	0.352995	0.0800686	22.3359	2.28884773958548e-06	0.000632223
gene_10908	320.481	-0.437964	0.120731	9.96262	0.0015975	0.0322774
gene_10918	1312.22	-0.275367	0.0718273	11.3251	0.000764666	0.0222596	Full=U3 small nucleolar RNA-associated protein 6 homolog;
gene_10930	204.616	-1.34661	0.23448	14.157	0.000168172	0.00934889
gene_10944	2829.8	-0.261843	0.0632852	14.3227	0.000153998	0.00881835	Full=Uncharacterized protein CG1161;
gene_10993	744.415	0.348046	0.117178	12.0777	0.000510286	0.0176879	Full=Protein kibra;
gene_11019	1382.23	-0.438477	0.0838066	19.9282	8.04056875765074e-06	0.00142136	Full=Mpv17-like protein 2;
gene_11023	1277.9	0.412995	0.120949	16.4377	5.02753126375607e-05	0.00458127	Full=Protein capicua homolog;
gene_11049	7958.91	0.351533	0.122758	9.14816	0.00248968	0.0408217	Full=Inositol monophosphatase 3;
gene_1106	1101.61	-0.270037	0.0786861	10.4166	0.00124886	0.0287065	Full=Protein painting of fourth;
gene_11083	686.571	0.558101	0.206506	12.0681	0.000512932	0.0176965	Full=Forkhead box protein P4;
gene_11090	1473.33	-0.402751	0.0919144	13.124	0.000291538	0.012271	Full=Proteasome subunit beta type-1;
gene_11121	297.34	0.456397	0.153027	13.2032	0.00027947	0.0119925
gene_11122	172.57	0.563007	0.161295	13.5628	0.000230709	0.0112164	Full=Protein abrupt;
gene_11134	809.264	-0.241565	0.0732753	9.80923	0.00173638	0.0334996	Full=Broad-complex core protein isoforms 1/2/3/4/5;
gene_11147	508.45	0.412642	0.15899	8.97214	0.00274128	0.043142	Full=E3 ubiquitin-protein ligase RNF38 {ECO
gene_11166	968.564	0.319834	0.0717855	22.7876	1.8092783374627e-06	0.000551456	Full=ATP-binding cassette sub-family G member 4;
gene_1117	558.858	-0.276761	0.0893148	8.79295	0.00302398	0.0449457	Full=Putative hydroxypyruvate isomerase;
gene_11175	4399.41	0.309511	0.107668	9.72824	0.00181458	0.0341985	Full=NPC intracellular cholesterol transporter 1 {ECO
gene_11179	613.523	-0.426459	0.114354	11.1762	0.000828545	0.0230839	Full=Probable small nuclear ribonucleoprotein Sm D2;
gene_11227	605.886	0.431566	0.165407	11.1284	0.000850158	0.0234098	Full=Peroxidasin homolog {ECO
gene_11284	618.656	-0.344256	0.0905797	10.4684	0.00121434	0.028338	Full=Telomerase reverse transcriptase;
gene_113	602.236	0.446083	0.107686	25.3888	4.68621014321661e-07	0.000197245
gene_11303	3325.5	2.52935	0.380422	17.9492	2.26882030493091e-05	0.00296284
gene_11335	738.349	-0.494203	0.115586	11.6581	0.000639238	0.0199655	Full=39S ribosomal protein L14, mitochondrial;
gene_11353	647.321	-0.343735	0.0803423	14.5915	0.000133519	0.00825295	Full=Chromatin accessibility complex 16kD protein {ECO
gene_11358	6088.77	0.195495	0.0631066	11.0872	0.000869263	0.0236683	Full=Annexin B9;
gene_11365	991.76	0.488791	0.172736	10.6276	0.0011141	0.0269336	Full=Fasciclin-1;
gene_11398	2144.54	-0.357903	0.1067	8.55084	0.00345363	0.0488427	Full=NADH dehydrogenase [ubiquinone] 1 beta subcomplex subunit 3;
gene_11407	945.782	0.206287	0.0678928	10.0227	0.00154625	0.0320077	Full=GPALPP motifs-containing protein 1;
gene_11429	178.506	-2.10956	0.414935	13.0707	0.000299953	0.0125336
gene_1145	3744.19	0.209924	0.0659233	12.5613	0.000393824	0.0150043	Full=Guanine nucleotide exchange factor for Rab-3A;
gene_11481	484.724	0.408736	0.104658	18.7713	1.47369944089367e-05	0.00220414	Full=Transmembrane protein 145;
gene_11489	346.912	0.364045	0.106549	14.6418	0.000130002	0.00820778	Full=Phosphoribosylformylglycinamidine synthase;
gene_1150	423.151	-0.414688	0.109041	11.0971	0.000864647	0.0236614
gene_1151	443.441	-0.602232	0.125236	15.3386	8.98621901965662e-05	0.0065644	Full=Mediator of RNA polymerase II transcription subunit 9;
gene_11510	492.065	-0.609585	0.153941	8.91067	0.00283509	0.043637	Full=39S ribosomal protein L54, mitochondrial;
gene_11529	948.184	-0.412738	0.0745287	22.8821	1.72245422482704e-06	0.000543742	Full=Golgin-45;
gene_11536	5656.65	0.312822	0.0795065	14.9354	0.000111257	0.00739398	Full=Zinc finger protein GLIS2 homolog;
gene_11586	728.365	-0.27409	0.0847477	8.87078	0.00289772	0.0440842	Full=Tryptophan--tRNA ligase, mitochondrial;
gene_11597	4731.09	0.307244	0.121231	9.13491	0.00250777	0.0408217	Full=ERC protein 2;
gene_11616	844.934	0.406648	0.14689	9.11456	0.00253583	0.0412026	Full=Bumetanide-sensitive sodium-(potassium)-chloride cotransporter;
gene_11665	3558.04	0.380717	0.152114	9.10562	0.00254826	0.0413286
gene_11743	1726.21	0.336997	0.111918	12.1104	0.00050141	0.0174487	Full=Spectrin alpha chain, non-erythrocytic 1;
gene_11768	802.305	-0.357067	0.0815992	13.9561	0.00018713	0.0101713	Full=Smad nuclear interacting protein 1;
gene_1179	988.39	-0.356656	0.10739	8.49105	0.00356899	0.0497575	Full=Signal peptidase complex subunit 1;
gene_11824	1267.05	-0.364815	0.107679	9.70483	0.00183784	0.0341999	Full=Tubulin--tyrosine ligase-like protein 12;
gene_11836	1071.16	0.531217	0.187936	12.4616	0.000415395	0.0154923	Full=Homeobox protein prospero;
gene_1190	177.312	0.921593	0.268636	17.2033	3.35848441938385e-05	0.00353401	Full=Serine protease Hayan {ECO
gene_11908	903.551	-0.289775	0.0795402	10.6962	0.00107354	0.0263584
gene_11955	2061.89	0.165874	0.0590299	9.14687	0.00249143	0.0408217	Full=Dolichyl-diphosphooligosaccharide--protein glycosyltransferase subunit STT3B {ECO
gene_11962	885.225	-0.3038	0.0966395	9.45403	0.00210686	0.0368452	Full=Phosphoacetylglucosamine mutase {ECO
gene_11967	812.842	0.386058	0.116561	12.3328	0.000445065	0.0162867	Full=C-1-tetrahydrofolate synthase, cytoplasmic;
gene_11988	731.334	0.312359	0.102934	11.0165	0.000903056	0.0238985	Full=Gamma-aminobutyric acid type B receptor subunit 2;
gene_12006	1947.28	0.34703	0.127351	9.57785	0.00196939	0.0356915	Full=RB1-inducible coiled-coil protein 1 {ECO
gene_1204	1328.19	0.293417	0.0930875	13.4013	0.000251446	0.0114438	Full=Extracellular sulfatase SULF-1 homolog;
gene_12091	352.163	0.817168	0.257186	16.0797	6.07329575878598e-05	0.00509773	Full=Fasciclin-3;
gene_12105	3466.28	0.250726	0.0909453	10.6207	0.0011183	0.0269336	Full=Sodium-dependent multivitamin transporter;
gene_12123	1891.61	-0.241837	0.0691996	10.0434	0.00152897	0.0319737	Full=Quinone oxidoreductase-like protein 2;
gene_12218	1151.42	-0.258025	0.0765509	9.04554	0.00263337	0.042241	Full=Galactose mutarotase {ECO
gene_12224	1574.23	0.246287	0.0661891	17.4459	2.95602256395319e-05	0.00334978	Full=Importin-13;
gene_12227	6250.03	0.389421	0.0802725	31.305	2.20515244130352e-08	1.62427853572348e-05	Full=Cytochrome P450 9e2;
gene_12234	598.792	0.361567	0.143101	8.76394	0.00307245	0.0452406	Full=Sterol regulatory element-binding protein cleavage-activating protein;
gene_1225	1993.13	0.239376	0.0556099	21.5808	3.39231727653519e-06	0.000832908	Full=Nuclear pore complex protein Nup133 {ECO
gene_12258	497.769	-0.404422	0.0812043	19.0763	1.25595425553666e-05	0.00198239	Full=Surfeit locus protein 1;
gene_12276	185.483	0.906276	0.317314	14.837	0.000117212	0.0075102	Full=Calcyphosin-like protein;
gene_12291	663.959	0.590436	0.205022	14.5973	0.000133107	0.00825295
gene_1231	562.793	-0.353296	0.0925945	10.7358	0.0010508	0.0260168	Full=Cysteine-rich PDZ-binding protein;
gene_12350	1807.5	-0.220187	0.0667012	9.36509	0.00221157	0.0383296	Full=Regulator of G-protein signaling 6;
gene_12370	1107.97	-0.224748	0.0575457	12.9566	0.000318788	0.013096	Full=Protein Red;
gene_12371	1937.33	0.852757	0.242522	10.1055	0.0014783	0.0315406	Full=Cytosolic 10-formyltetrahydrofolate dehydrogenase {ECO
gene_12373	1213.91	0.335566	0.126061	10.4096	0.00125362	0.0287065	Full=Dedicator of cytokinesis protein 4;
gene_12383	63.6025	0.783599	0.335596	10.7019	0.00107025	0.0263507	Full=Pancreas transcription factor 1 subunit alpha;
gene_12402	232.038	0.469669	0.123387	17.0343	3.67109681913678e-05	0.0035658	Full=Transmembrane protein 164;
gene_12526	55957.3	0.251458	0.0803601	10.9283	0.000947041	0.0246929	Full=Chitinase-like protein Idgf4;
gene_12527	1660.04	0.234058	0.0840356	9.79385	0.00175097	0.0334996
gene_12528	1107.61	-0.194561	0.0598569	9.50742	0.00204642	0.036322	Full=Golgin-84;
gene_12569	823.891	-0.346346	0.09488	10.1788	0.00142066	0.0308195	Full=Trafficking protein particle complex subunit 5;
gene_1257	642.584	-0.222799	0.0693892	8.93376	0.00279948	0.0433355	Full=Tetratricopeptide repeat protein 8;
gene_12583	2410.48	0.376661	0.125027	13.5928	0.000227059	0.0112164	Full=Sorbin and SH3 domain-containing protein 1;
gene_12592	531.063	-0.475025	0.11902	10.9518	0.000935133	0.0245271	Full=Mediator of RNA polymerase II transcription subunit 19;
gene_12598	164.091	0.60393	0.238753	10.8464	0.000989863	0.0252144
gene_1260	1152.06	-0.226386	0.0660306	10.4857	0.00120305	0.0282199	Full=L-ascorbate oxidase;
gene_12648	1292.51	-0.303479	0.074812	12.6618	0.000373197	0.0143421	Full=Gem-associated protein 2;
gene_12655	1297.86	-0.294858	0.0829382	9.56612	0.00198202	0.0356961	Full=Prefoldin subunit 1;
gene_12656	1431.24	0.168254	0.0605456	9.16909	0.00246137	0.0407587	Full=Integrator complex subunit 1;
gene_12678	2575.23	0.385958	0.151779	9.57304	0.00197456	0.0356915	Full=Neural-cadherin;
gene_12717	894.577	0.254597	0.0791687	11.9877	0.00053552	0.0180666	Full=Sentrin-specific protease 1;
gene_12720	305.739	0.634284	0.219945	14.3511	0.000151688	0.00881835
gene_12817	604.905	0.447449	0.184078	9.0969	0.00256043	0.0414138	Full=Transmembrane protein 132B;
gene_12818	1186.1	-0.316146	0.0886646	8.94525	0.00278192	0.0432245	Full=39S ribosomal protein L16, mitochondrial;
gene_12838	717.395	-0.275245	0.0831959	9.14333	0.00249626	0.0408217	Full=3'(2'),5'-bisphosphate nucleotidase 1;
gene_12841	419.527	-0.686115	0.138257	16.3369	5.30224800916412e-05	0.00464025
gene_12879	213.805	0.371537	0.134231	11.1493	0.000840642	0.0232201	Full=Longitudinals lacking protein, isoforms A/B/D/L;
gene_12913	1132.76	0.23401	0.0761591	11.3229	0.000765577	0.0222596
gene_12936	1458.15	0.343417	0.0950998	16.3636	5.22794139960139e-05	0.00464025	Full=[Pyruvate dehydrogenase (acetyl-transferring)] kinase, mitochondrial;
gene_12957	81.8308	-1.21666	0.265119	9.80005	0.00174507	0.0334996
gene_12958	2088.95	-0.283825	0.0669833	14.5724	0.000134873	0.00827876	Full=Transcriptional activator Myb;
gene_12962	597.423	-0.431501	0.0976899	13.8218	0.000200991	0.0104504	Full=tRNA (guanine-N(7)-)-methyltransferase {ECO
gene_12974	229.991	0.629952	0.180525	20.0234	7.65012811841939e-06	0.00141168	Full=Discoidin domain-containing receptor A {ECO
gene_12985	1156.99	-0.371534	0.100806	9.04985	0.00262717	0.042241	Full=3-hydroxyisobutyryl-CoA hydrolase, mitochondrial;
gene_13038	1332.12	0.211697	0.0795434	8.9849	0.0027222	0.0430438
gene_13049	2477.95	-0.242316	0.0735557	8.9761	0.00273534	0.043142	Full=Sulfite oxidase, mitochondrial;
gene_13054	798.475	-0.461772	0.117022	10.4916	0.00119919	0.0282199	Full=Venom dipeptidyl peptidase 4;
gene_13064	630.294	0.268636	0.0835735	11.446	0.000716486	0.0215105	Full=Phosphatidylinositol 4,5-bisphosphate 3-kinase catalytic subunit beta isoform;
gene_13093	945.259	0.196177	0.0575049	13.5266	0.0002352	0.0112985	Full=DCN1-like protein 4;
gene_13099	599.079	-0.409497	0.103849	10.9876	0.00091723	0.0242012
gene_13104	1003.47	0.387732	0.105183	14.3994	0.000147852	0.00875955	Full=Glutathione-specific gamma-glutamylcyclotransferase 1 {ECO
gene_13142	4772.92	0.160117	0.0553506	9.76155	0.001782	0.0338006	Full=Phosphatidylinositol 4-kinase alpha;
gene_1319	670.687	-0.233491	0.0723718	10.3848	0.00127056	0.0289446	Full=Flap endonuclease 1 {ECO
gene_13195	620.673	-0.321114	0.0876504	11.0182	0.000902212	0.0238985	Full=Solute carrier family 35 member E2B;
gene_13253	656.967	0.347907	0.132587	9.15495	0.00248046	0.0408217	Full=Collagen alpha-1(XV) chain;
gene_13337	1681.47	0.228138	0.0777984	10.4349	0.00123654	0.0285674	Full=Autophagy-related protein 2 homolog B {ECO
gene_1337	848.339	0.442819	0.153284	9.47629	0.00208144	0.0365763
gene_1339	7289.75	0.275707	0.0999913	10.0732	0.00150441	0.0317058
gene_1341	443.207	0.392605	0.158132	8.73523	0.00312121	0.0456006	Full=Protein bark beetle {ECO
gene_13474	385.441	-0.40838	0.105368	11.6934	0.000627236	0.0197194	Full=Mediator of RNA polymerase II transcription subunit 29;
gene_13485	197.631	0.448188	0.160254	8.95436	0.00276808	0.0432245	Full=Division abnormally delayed protein;
gene_13516	444.074	0.406799	0.132324	11.4698	0.000707363	0.0213409	Full=5-hydroxytryptamine receptor 2A;
gene_13642	1411.69	-0.295084	0.079392	10.8535	0.000986117	0.0252144	Full=Zinc finger matrin-type protein 2;
gene_13682	663.411	-0.432042	0.115353	9.13828	0.00250316	0.0408217
gene_13683	498.682	0.489545	0.11539	27.7318	1.39351975530602e-07	8.79808651224995e-05	Full=Frizzled-4;
gene_13691	1546.92	0.2257	0.0803364	9.71392	0.00182877	0.0341999	Full=Protein transport protein Sec24B {ECO
gene_13715	749.169	-0.346782	0.0984497	9.19513	0.0024266	0.0405458	Full=PIN2/TERF1-interacting telomerase inhibitor 1;
gene_13718	1508.62	-0.203081	0.0514984	14.4274	0.00014567	0.00875904	Full=Alpha-(1,3)-fucosyltransferase 11;
gene_13724	3921.5	0.314051	0.10679	9.54767	0.00200204	0.0357495	Full=Acyl-CoA Delta(11) desaturase;
gene_13791	168.276	0.601134	0.156682	17.3712	3.0745098340918e-05	0.00343995
gene_13816	438.609	0.552676	0.161642	13.1986	0.000280159	0.0119925	Full=NAD(+) hydrolase sarm1 {ECO
gene_1386	1308.25	-0.358037	0.0951937	10.2138	0.00139392	0.0307084
gene_13876	626.42	0.256662	0.0903744	10.5117	0.0011862	0.0282199
gene_13896	795.957	0.198527	0.072202	9.14279	0.002497	0.0408217	Full=Zinc finger protein 271;
gene_13911	1057.67	0.261437	0.101459	8.89351	0.00286187	0.0438406	Full=Receptor-type tyrosine-protein phosphatase O;
gene_13931	1351.64	-0.467632	0.114394	10.4126	0.00125161	0.0287065	Full=DNA-directed RNA polymerases I, II, and III subunit RPABC5;
gene_13971	3320.01	0.384585	0.107732	17.8316	2.41344863337483e-05	0.00296284
gene_13990	218.998	-0.700933	0.160374	11.0276	0.000897636	0.0238982
gene_13993	2750.65	0.286495	0.0886693	11.2653	0.000789688	0.0228106	Full=NADPH--cytochrome P450 reductase {ECO
gene_13995	908.474	-0.253071	0.0747237	8.66705	0.00324014	0.0466597
gene_14007	1274.77	0.196066	0.0667331	10.3198	0.00131611	0.0294509	Full=Glycosaminoglycan xylosylkinase;
gene_14014	399.004	0.381142	0.150456	8.92957	0.00280591	0.0433591	Full=Serine/threonine-protein kinase tricornered {ECO
gene_14030	2091.89	0.376231	0.11271	16.4593	4.97062434970812e-05	0.00458127	Full=Aquaporin-1;
gene_14064	1263.49	-0.234188	0.0631431	11.1856	0.000824329	0.0230839	Full=Tuftelin-interacting protein 11;
gene_14156	1254.06	-0.315612	0.0922367	8.81422	0.00298893	0.0447024	Full=Signal peptidase complex subunit 2;
gene_14161	2357.19	0.585199	0.127384	20.0194	7.66607716916079e-06	0.00141168	Full=Uncharacterized serpin-like protein MA_2613/MA_2612;
gene_14181	461.753	-0.424486	0.095369	14.9367	0.000111181	0.00739398
gene_14185	4843.21	-0.504753	0.103581	15.5155	8.18331603139199e-05	0.00618225	Full=40S ribosomal protein S28;
gene_14232	1122.47	-0.360846	0.107245	8.67432	0.00322726	0.0466107	Full=Mediator of RNA polymerase II transcription subunit 8;
gene_14236	2055.53	0.352979	0.113158	13.4932	0.000239427	0.0113176	Full=Synaptic vesicle glycoprotein 2C;
gene_14242	2389.26	0.37443	0.125288	12.897	0.000329113	0.0131932	Full=Carotenoid isomerooxygenase;
gene_14245	372.132	0.526853	0.188264	9.26976	0.00232969	0.0394485	Full=Zinc transporter ZIP2;
gene_14248	453.941	-0.487099	0.126721	9.63616	0.00190784	0.035059	Full=Lipid droplet-associated hydrolase {ECO
gene_14286	1226.28	0.39832	0.124821	12.5282	0.000400862	0.0150136	Full=Cytochrome P450 9e2;
gene_14287	2949.81	0.273912	0.0720864	17.3156	3.1657350771038e-05	0.00346885	Full=Cytochrome P450 9e2;
gene_14290	1243.05	0.409846	0.115565	19.3051	1.11409027874358e-05	0.00185801	Full=Putative phosphatidate phosphatase;
gene_14291	1075.08	0.334366	0.124475	9.34475	0.00223625	0.0386058	Full=Regulatory-associated protein of mTOR {ECO
gene_14302	1473.94	0.22126	0.0792111	9.71056	0.00183212	0.0341999
gene_14308	2871.19	0.259198	0.0655275	20.1727	7.07552933401416e-06	0.00141168	Full=Cytosolic purine 5'-nucleotidase {ECO
gene_14350	1355.36	0.325385	0.0942175	16.2751	5.47799143616163e-05	0.00474706	Full=NF-kappa-B inhibitor cactus;
gene_14402	462.293	-0.574822	0.145943	8.97096	0.00274305	0.043142
gene_14431	13570.6	0.316796	0.122954	9.20077	0.00241913	0.0404975	Full=Myosin heavy chain 95F;
gene_14441	1512.19	0.26369	0.101253	9.04234	0.00263797	0.042241	Full=Tyrosine-protein kinase Src42A;
gene_149	1074.28	-0.350021	0.0856237	12.7181	0.000362134	0.0141009	Full=Protein TIPIN homolog;
gene_1536	524.791	-0.514527	0.104155	17.5094	2.8588439009259e-05	0.00328173	Full=Small integral membrane protein 8;
gene_1589	1600.37	-0.181126	0.0530612	9.80258	0.00174267	0.0334996
gene_1616	581.935	0.402826	0.137485	12.5681	0.000392385	0.0150043	Full=Potassium/sodium hyperpolarization-activated cyclic nucleotide-gated channel 4;
gene_1633	1138.17	0.247863	0.0631215	17.6175	2.70096644468099e-05	0.00318318	Full=Mitoferrin-2;
gene_1638	844.764	-0.321626	0.0798284	12.387	0.000432337	0.0159226	Full=Cell division cycle protein 16 homolog;
gene_1653	566.913	-0.471923	0.118329	10.1262	0.00146178	0.0314845	Full=Nucleolar protein 16;
gene_1658	4754.47	0.298126	0.101541	11.8596	0.000573655	0.0188496	Full=Myogenesis-regulating glycosidase {ECO
gene_1718	1686.23	-0.222501	0.049517	17.0867	3.57115635419993e-05	0.0035658	Full=Protein VAC14 homolog;
gene_1769	1676.21	0.19842	0.0739726	8.67963	0.00321786	0.0466107
gene_1832	1232.27	-0.22468	0.0537232	15.0833	0.000102872	0.0071038	Full=Exonuclease 3'-5' domain-containing protein 2;
gene_1838	610.984	-0.303808	0.0894705	9.29097	0.00230286	0.0392196	Full=COMM domain-containing protein 4;
gene_188	446.802	-0.424277	0.0948542	15.6226	7.73252008127136e-05	0.00589205	Full=ZZ-type zinc finger-containing protein 3;
gene_1914	2407.75	0.292138	0.0753686	18.2157	1.97249649239051e-05	0.00269571	Full=Aspartate aminotransferase, cytoplasmic {ECO
gene_1935	1238.36	-0.351584	0.0835972	12.9446	0.000320849	0.013096	Full=Transmembrane protein 230;
gene_1942	333.989	0.280726	0.0910373	12.163	0.000487458	0.0172346	Full=ELMO domain-containing protein 2;
gene_1948	636.844	0.327471	0.117032	10.7513	0.00104208	0.0259463	Full=Tachykinin-like peptides receptor 99D;
gene_196	144.056	0.590464	0.215723	9.85514	0.00169358	0.0333792
gene_1998	1652.58	-0.197417	0.0575178	10.3273	0.0013108	0.0294509	Full=Interleukin enhancer-binding factor 2 homolog;
gene_2001	605.111	0.247121	0.0834171	10.7892	0.00102095	0.025637	Full=F-box/LRR-repeat protein 7;
gene_2012	403.193	0.510129	0.183008	12.7215	0.00036147	0.0141009	Full=Protein bric-a-brac 1;
gene_2013	1199.82	0.247729	0.0810647	12.2073	0.000476024	0.016966	Full=Receptor expression-enhancing protein 1;
gene_2020	1107.56	-0.448863	0.106689	11.7558	0.000606549	0.0195667	Full=Proteasome subunit alpha type-2;
gene_2043	131.627	0.67505	0.235199	14.3776	0.000149572	0.00875955	Full=Inward rectifier potassium channel irk-1;
gene_2051	1958.02	-0.328308	0.0915169	10.0797	0.00149912	0.0317058	Full=CDGSH iron-sulfur domain-containing protein 2 homolog;
gene_2144	911.258	0.249735	0.07199	13.2424	0.00027369	0.011917	Full=RNA helicase aquarius {ECO
gene_2149	1188.44	-0.38446	0.0903367	13.7769	0.00020585	0.0105174	Full=Sarcosine dehydrogenase, mitochondrial {ECO
gene_2172	124.692	0.634896	0.256385	9.29863	0.00229326	0.0392196	Full=Protein wings apart-like;
gene_227	1299.12	-0.263448	0.0790623	9.47648	0.00208123	0.0365763	Full=TM2 domain-containing protein almondex;
gene_2280	733.372	-0.329453	0.0773689	14.2729	0.000158126	0.00890237	Full=Geranylgeranyl transferase type-2 subunit alpha;
gene_2287	700.027	0.226863	0.076083	10.1834	0.00141714	0.0308195	Full=Kinesin-like protein KIN-7O {ECO
gene_2325	1232.28	0.287626	0.0943129	12.8511	0.000337289	0.0134293
gene_2337	440.424	0.331319	0.101557	14.4524	0.000143749	0.0087027	Full=Transmembrane channel-like protein 5;
gene_2345	2207.45	0.369692	0.133553	11.6001	0.000659468	0.0203102	Full=Leucyl-cystinyl aminopeptidase;
gene_2368	338.771	0.385432	0.128911	11.8371	0.000580617	0.0190077	Full=Prolactin-releasing peptide receptor;
gene_2402	686.395	0.471163	0.126074	15.1505	9.92730587524379e-05	0.00698372
gene_2405	1146.08	-0.536651	0.113932	14.4014	0.00014769	0.00875955	Full=Small nuclear ribonucleoprotein F;
gene_2455	64.27	-1.03043	0.26652	8.85577	0.00292164	0.0442956
gene_2499	439.336	-0.376912	0.10792	9.48884	0.00206726	0.036545
gene_2517	470.268	-0.30472	0.0839487	11.6878	0.000629129	0.0197194	Full=Vesicle transport protein USE1;
gene_2533	2511.99	0.290485	0.109379	8.5402	0.00347388	0.0490505	Full=Transmembrane protein 8B;
gene_2542	2321.24	0.31351	0.0935143	13.2456	0.000273227	0.011917	Full=Paxillin;
gene_2572	1232.92	0.365478	0.109408	11.9712	0.000540297	0.0180897	Full=Probable E3 ubiquitin-protein ligase IRF2BPL {ECO
gene_2583	579.817	0.468056	0.131491	18.751	1.48943559427722e-05	0.00220414	Full=Ankyrin repeat domain-containing protein 29;
gene_2613	932.944	-0.336836	0.0733848	16.0245	6.25279164242576e-05	0.00513217	Full=Deoxynucleoside kinase;
gene_2627	3697.78	0.586875	0.161534	20.108	7.31917175090533e-06	0.00141168	Full=Ethanolamine-phosphate phospho-lyase;
gene_266	1250.92	-0.419056	0.0948412	13.8924	0.000193583	0.0103702	Full=Probable 28S ribosomal protein S6, mitochondrial;
gene_2661	767.624	0.429267	0.167137	9.09515	0.00256289	0.0414138	Full=Protein sprouty;
gene_2667	591.208	-0.320687	0.0767247	14.301	0.000155781	0.00882657	Full=Protein Peter pan;
gene_2672	1276.96	-0.254128	0.0588815	15.2331	9.50240624988002e-05	0.00677353	Full=Zinc finger protein 474;
gene_2684	6860.09	0.226065	0.0671149	13.9728	0.000185475	0.0101713	Full=PTB domain-containing engulfment adapter protein 1;
gene_2690	347.328	0.317979	0.123622	9.5653	0.00198289	0.0356961	Full=Reversion-inducing cysteine-rich protein with Kazal motifs {ECO
gene_2693	352.728	0.427839	0.171335	9.31674	0.0022707	0.0390481	Full=Protein daughterless;
gene_2725	2590.44	0.312818	0.0852207	16.4387	5.02477029390014e-05	0.00458127	Full=Endoplasmic reticulum aminopeptidase 1;
gene_2763	1043.32	0.230982	0.0840923	8.52262	0.0035076	0.0492122	Full=E3 ubiquitin-protein ligase RNF144B;
gene_278	1162.7	-0.341085	0.0860591	11.7002	0.000624928	0.0197194	Full=Dysbindin protein homolog;
gene_2805	580.047	-0.434408	0.111497	13.016	0.000308835	0.0128159
gene_2819	1390.04	0.390463	0.113485	16.5872	4.64645419414687e-05	0.00441613	Full=Formin-like protein {ECO
gene_2841	495.873	-0.371755	0.0889706	13.442	0.000246052	0.0113176	Full=UDP-N-acetylglucosamine--dolichyl-phosphate N-acetylglucosaminephosphotransferase;
gene_2851	1318.3	-0.356674	0.091676	11.7064	0.000622844	0.0197194	Full=Organic cation transporter protein;
gene_2880	1433.66	0.206909	0.0725177	9.88422	0.00166702	0.0330377	Full=Transketolase-like protein 1;
gene_2895	1845.59	0.281813	0.108589	8.55342	0.00344874	0.0488427
gene_2904	543.9	0.295274	0.0946048	11.9755	0.000539033	0.0180897
gene_2939	213.134	0.431311	0.17769	9.29655	0.00229586	0.0392196
gene_2957	1366.85	0.44972	0.1205	20.7531	5.22480172670079e-06	0.00112639	Full=G-protein coupled receptor moody {ECO
gene_307	795.652	0.191041	0.0621807	11.0784	0.000873391	0.0236683	Full=UbiA prenyltransferase domain-containing protein 1 homolog;
gene_3081	1362.39	0.307172	0.0751706	21.7103	3.17076779600964e-06	0.000800755	Full=SR-related and CTD-associated factor 8 {ECO
gene_3139	160.473	0.4978	0.196515	10.0032	0.00156267	0.0321968	Full=LON peptidase N-terminal domain and RING finger protein 3;
gene_3166	124.935	0.408633	0.156124	9.80316	0.00174212	0.0334996	Full=Heat shock transcription factor, X-linked member 4 {ECO
gene_3167	2003.2	-0.220886	0.0551859	13.1247	0.000291431	0.012271	Full=Probable cleavage and polyadenylation specificity factor subunit 2;
gene_3171	218.915	0.801432	0.213375	18.0673	2.13235578129666e-05	0.00285574	Full=Putative ferric-chelate reductase 1 homolog;
gene_3206	1028.89	0.412854	0.174318	8.91893	0.00282229	0.0435362
gene_3230	872.519	0.355562	0.142325	8.87995	0.0028832	0.0440148	Full=Innexin inx1;
gene_3251	1047.81	-0.295528	0.0889158	8.95301	0.00277012	0.0432245
gene_3262	152.637	0.80896	0.248555	17.2217	3.32614938212036e-05	0.00353401	Full=Kielin/chordin-like protein;
gene_3269	990.352	0.389858	0.138811	10.2978	0.00133187	0.0296534	Full=Adenylate cyclase type 9;
gene_3286	528.469	-0.535176	0.116541	14.2012	0.000164269	0.00918971	Full=Sjoegren syndrome nuclear autoantigen 1 homolog;
gene_3287	5996.57	-0.529081	0.140511	10.6682	0.00108995	0.0266133
gene_3293	1542.38	-0.456367	0.113166	11.6919	0.000627727	0.0197194
gene_3298	10412.8	0.377768	0.0934318	20.026	7.6397502087848e-06	0.00141168	Full=Leucine-rich repeat-containing protein 15;
gene_332	1407	0.374922	0.14112	11.1768	0.000828253	0.0230839	Full=Ankyrin repeat and fibronectin type-III domain-containing protein 1;
gene_3349	570.8	-0.331221	0.098039	9.84479	0.00170314	0.0333792	Full=RWD domain-containing protein 4;
gene_337	1253.83	0.191346	0.0678486	9.80201	0.00174322	0.0334996	Full=Vacuolar protein sorting-associated protein 8 homolog {ECO
gene_3393	1507.25	0.408104	0.154222	9.99886	0.00156637	0.032198	Full=Spermatogenesis-associated protein 13;
gene_3418	1818.35	-0.220921	0.0718328	9.02102	0.00266892	0.0425823
gene_343	867.81	-0.227847	0.0686943	9.9231	0.00163218	0.0325661	Full=KAT8 regulatory NSL complex subunit 2;
gene_3431	1422.71	-0.19582	0.0580484	10.3202	0.00131581	0.0294509	Full=Succinate--hydroxymethylglutarate CoA-transferase;
gene_3453	90.9821	0.778249	0.344602	8.81652	0.00298515	0.0447024	Full=Protein phosphatase PHLPP-like protein;
gene_3472	794.986	0.315166	0.118424	9.51111	0.00204231	0.036322	Full=Jouberin;
gene_3515	2328.17	0.410534	0.114816	17.8695	2.36581540258308e-05	0.00296284	Full=Plexin-B1;
gene_3517	1290.94	0.486612	0.170384	9.586	0.00196067	0.035674
gene_3557	1333.04	0.259095	0.0732354	14.3149	0.000154638	0.00881835	Full=eIF-2-alpha kinase activator GCN1 {ECO
gene_3621	1796.84	0.206585	0.0772104	9.21069	0.00240605	0.0403551	Full=Polypeptide N-acetylgalactosaminyltransferase 5;
gene_3622	4500.59	0.251544	0.0858528	9.65805	0.00188523	0.0347883	Full=Proton-coupled amino acid transporter-like protein CG1139 {ECO
gene_3623	1299.64	0.166472	0.052594	10.433	0.00123785	0.0285674	Full=AP-3 complex subunit delta-1;
gene_3633	1129.09	0.404341	0.109426	18.797	1.45392000812594e-05	0.00220414	Full=Histone deacetylase 4;
gene_3642	3024.36	0.359389	0.110612	15.0287	0.00010589	0.0072555	Full=Putative inorganic phosphate cotransporter;
gene_373	1589.51	0.329255	0.116107	11.1718	0.000830486	0.0230839	Full=Histone-lysine N-methyltransferase ash1;
gene_3736	3274.51	0.44468	0.0990237	23.8671	1.03219493066152e-06	0.000351459	Full=TBC1 domain family member 1;
gene_3739	838.398	-0.269847	0.0714267	12.7644	0.000353287	0.0139672
gene_3744	52.3883	-1.29699	0.333695	8.76228	0.00307524	0.0452406	Full=Pyrokinin-1 receptor {ECO
gene_3775	3532.02	0.335058	0.0742959	23.921	1.0037323711359e-06	0.000351459	Full=Vesicular glutamate transporter 2.2;
gene_379	896.204	-0.286077	0.0849351	9.93609	0.0016207	0.0324838	Full=Ubiquinol-cytochrome-c reductase complex assembly factor 1;
gene_3812	240.185	-0.556949	0.14752	9.8471	0.00170099	0.0333792
gene_3822	230.358	0.664934	0.213973	9.187	0.00243741	0.040573	Full=Protein toll;
gene_3826	530.139	-0.301917	0.0783024	12.2859	0.000456383	0.0164652	Full=Transcription factor TFIIIB component B'' homolog;
gene_3837	1420.77	-0.212264	0.0614355	10.1156	0.0014702	0.0315406	Full=Regulator of nonsense transcripts 3B {ECO
gene_3854	1589.63	-0.326301	0.0909872	10.1763	0.0014226	0.0308195	Full=Alpha-methylacyl-CoA racemase;
gene_389	1015.22	-0.55268	0.117857	13.194	0.000280852	0.0119925	Full=NEDD8;
gene_3946	690.471	-0.258601	0.064913	13.9517	0.000187568	0.0101713	Full=Zinc finger protein 830 {ECO
gene_4029	1411.43	0.415171	0.137329	13.4504	0.000244949	0.0113176	Full=Serine/threonine-protein kinase N;
gene_410	457.616	0.268463	0.0973412	10.371	0.00128007	0.0290862
gene_4100	681.055	0.366173	0.119278	13.7525	0.000208541	0.0105936	Full=Myelin regulatory factor;
gene_4170	3877.67	0.155082	0.052939	9.97325	0.00158831	0.0322774	Full=Probable phosphorylase b kinase regulatory subunit beta;
gene_420	745.016	-0.349689	0.0890394	13.479	0.000241251	0.0113176	Full=Bardet-Biedl syndrome 5 protein homolog;
gene_4222	1292.82	0.466103	0.129107	17.8459	2.39532439485905e-05	0.00296284	Full=Cytochrome P450 9e2;
gene_4248	765.084	0.248871	0.0858685	11.0737	0.000875613	0.0236683	Full=Discoidin domain-containing receptor A {ECO
gene_4294	900.445	-0.455922	0.0935571	16.8376	4.07185994391094e-05	0.00391208	Full=Low molecular weight phosphotyrosine protein phosphatase {ECO
gene_4322	3265.8	0.450306	0.119143	18.4639	1.73149549079135e-05	0.00242932	Full=Trehalase;
gene_433	1117.19	-0.294693	0.0776551	11.9633	0.000542596	0.0180981	Full=Membrane-bound transcription factor site-2 protease {ECO
gene_4333	16077.1	0.590953	0.0887089	53.7714	2.25233186798256e-13	4.97709034527446e-10	Full=Peroxidase;
gene_4379	996.393	-0.256796	0.0746229	10.0043	0.00156179	0.0321968
gene_4409	2220.05	0.176897	0.0470741	15.8761	6.76278854063342e-05	0.00538525	Full=Coatomer subunit alpha;
gene_4419	2032.53	0.215786	0.0721741	10.0715	0.00150583	0.0317058	Full=Tectonin beta-propeller repeat-containing protein;
gene_4466	687.244	-0.283118	0.0752932	11.8302	0.000582786	0.0190081	Full=F-box only protein 6;
gene_4488	607.613	0.453224	0.14368	12.0168	0.000527223	0.0179236
gene_4489	510.575	0.378263	0.126158	12.5401	0.000398301	0.0150136
gene_4497	1913.31	0.296381	0.0816444	17.0704	3.6019626360836e-05	0.0035658	Full=E3 ubiquitin-protein ligase Ubr3 {ECO
gene_4505	359.718	0.437812	0.130623	17.0947	3.55619079509355e-05	0.0035658	Full=Furin-like protease kpc-1 {ECO
gene_4523	476.702	-0.495192	0.111289	13.5878	0.000227656	0.0112164
gene_4533	2670.32	-0.213715	0.0596992	10.6236	0.00111654	0.0269336
gene_4541	861.873	0.340341	0.118268	12.1151	0.000500158	0.0174487	Full=Tetratricopeptide repeat protein 28;
gene_4554	639.072	0.46123	0.136096	13.2193	0.000277074	0.0119925
gene_4563	735.618	0.366663	0.0971976	14.6002	0.0001329	0.00825295	Full=Dystroglycan 1 {ECO
gene_4565	7748.74	0.316572	0.072857	20.2542	6.78033632099942e-06	0.00139375
gene_4588	865.112	-0.266748	0.0792044	10.1776	0.0014216	0.0308195	Full=Probable cytochrome P450 6a13;
gene_4704	1564.44	-0.231499	0.0518182	17.8584	2.37971144089111e-05	0.00296284	Full=E3 ubiquitin-protein transferase MAEA;
gene_4729	772.296	-0.447785	0.121912	8.792	0.00302554	0.0449457	Full=U6 snRNA-associated Sm-like protein LSm1;
gene_4752	863.643	-0.262831	0.0784167	9.55404	0.0019951	0.0357495	Full=DNA replication licensing factor Mcm2;
gene_4773	540.387	-0.381101	0.0887627	13.7181	0.0002124	0.0106679	Full=Ubiquitin-conjugating enzyme E2 C;
gene_4802	538.357	0.255596	0.0828611	10.9422	0.000939991	0.0245816	Full=H/ACA ribonucleoprotein complex subunit 4;
gene_4814	602.51	0.676004	0.133763	42.1528	8.44122046215879e-11	1.24353246108369e-07	Full=Matrix metalloproteinase-14;
gene_483	766.03	-0.310557	0.0801323	11.2509	0.000795831	0.0228876
gene_4842	525.28	0.497715	0.12592	16.0191	6.27078169311534e-05	0.00513217	Full=Protein hairy {ECO
gene_4845	4495.2	-0.32313	0.0928175	8.99567	0.0027062	0.0428676	Full=60S ribosomal protein L44;
gene_4866	5364.31	-0.203106	0.0618688	8.50017	0.00355114	0.0497315	Full=Guanylate cyclase soluble subunit beta-1;
gene_4912	142.412	0.630031	0.202051	15.6387	7.66679563093504e-05	0.00589205	Full=Transient receptor potential cation channel subfamily V member 6;
gene_4941	140.515	0.560439	0.163872	18.6975	1.53182442993287e-05	0.00221964	Full=Glycine receptor subunit alpha-2;
gene_4952	2864.76	-0.225094	0.0634435	10.9166	0.000953061	0.0247768	Full=Sentrin-specific protease 6;
gene_4966	5907.17	-0.23733	0.0728572	9.98893	0.00157484	0.0322549	Full=Arginine/serine-rich coiled-coil protein 2;
gene_4969	13355.8	0.27953	0.112763	8.87429	0.00289214	0.0440752	Full=Acidic phospholipase A2 PA4;
gene_497	4219.29	0.225347	0.0852318	9.31729	0.00227001	0.0390481	Full=Carnitine O-palmitoyltransferase 1, liver isoform;
gene_4978	2634.74	0.232656	0.0828938	10.0274	0.00154229	0.0320077	Full=Unconventional myosin-XVIIIa {ECO
gene_5009	14979.3	0.181467	0.0623931	8.78855	0.00303127	0.0449553	Full=Arginine kinase;
gene_5023	21937.3	0.34721	0.108509	15.1452	9.9552988629326e-05	0.00698372	Full=Nidogen {ECO
gene_5121	731.064	0.234171	0.0883732	8.66646	0.00324121	0.0466597	Full=POU domain, class 6, transcription factor 2;
gene_5129	1259.64	-0.348188	0.0918042	11.5437	0.000679785	0.0207911
gene_5131	320.256	0.449556	0.147462	11.9059	0.000559557	0.0185241	Full=Cyclin-dependent kinase 4;
gene_5147	1273.47	-0.273558	0.0658132	14.0635	0.00017674	0.00976379	Full=DNA mismatch repair protein Mlh1;
gene_5226	341.751	-2.98969	0.746423	8.82536	0.00297073	0.0446682
gene_528	3458.2	0.224053	0.0807166	9.96235	0.00159774	0.0322774	Full=Epsin-2;
gene_5315	655.808	-0.460502	0.108105	12.5317	0.000400101	0.0150136	Full=39S ribosomal protein L13, mitochondrial;
gene_5329	1252.46	0.360869	0.128144	10.2586	0.00136047	0.0301384	Full=Protein quiver {ECO
gene_5339	181.578	0.589996	0.205827	10.3277	0.0013105	0.0294509	Full=ADAMTS-like protein 4;
gene_5343	2184.74	-0.2687	0.0736691	10.5022	0.00119231	0.0282199	Full=Lactoylglutathione lyase;
gene_5353	1554.53	-0.766756	0.136126	22.7175	1.87651438477515e-06	0.000552884	Full=Protein PBDC1;
gene_5383	488.474	-0.304756	0.0947758	8.62299	0.00331946	0.0475539	Full=Protein CIP2A {ECO
gene_5409	282.728	-1.78064	0.311857	13.0666	0.000300613	0.0125336	Full=Cysteine-rich protein 1;
gene_541	42.1702	-1.47812	0.41548	8.72009	0.00314722	0.0458292	Full=Transcription factor Sp9;
gene_5419	1378.2	-0.540253	0.110189	17.0668	3.60867750080371e-05	0.0035658
gene_5433	134.505	0.609805	0.248797	11.0792	0.000872995	0.0236683
gene_5441	1764.87	-0.203519	0.0636522	9.74269	0.00180037	0.034076	Full=E3 ubiquitin-protein ligase RAD18;
gene_5453	895.339	-0.338312	0.088475	10.6408	0.00110617	0.0268611	Full=Trafficking protein particle complex subunit 13;
gene_5478	700.396	0.477681	0.143922	16.1003	6.00753210052891e-05	0.00509773	Full=Histone lysine acetyltransferase CREBBP;
gene_5530	3025.18	0.196048	0.070557	8.9014	0.00284951	0.0437272	Full=Uncharacterized protein CG43427;
gene_5543	2558.42	0.253248	0.0820102	12.0622	0.000514536	0.0176965	Full=Protein MON2 homolog;
gene_556	635.879	-0.343437	0.0839537	13.8563	0.000197331	0.0103804	Full=p53 and DNA damage-regulated protein 1;
gene_5561	538.27	-0.551324	0.144764	8.49306	0.00356504	0.0497575	Full=39S ribosomal protein L34, mitochondrial;
gene_5581	583.136	-0.505823	0.135937	8.52679	0.00349957	0.0492122	Full=DnaJ homolog subfamily C member 28;
gene_5587	1742.14	0.380253	0.0932974	21.4068	3.71456721711666e-06	0.000864028	Full=Dual 3',5'-cyclic-AMP and -GMP phosphodiesterase 11;
gene_5594	521.36	0.347562	0.118521	12.2074	0.00047601	0.016966	Full=Cyclin-Y;
gene_5596	3567.01	0.0922651	0.0320786	8.8249	0.00297148	0.0446682	Full=Ras-related protein Rab-5B;
gene_5601	86.02	1.19622	0.292462	12.6945	0.000366728	0.014155
gene_5610	1963.37	0.184376	0.0687919	8.90835	0.0028387	0.043637	Full=Cullin-4B {ECO
gene_5642	1513.31	-0.429822	0.109185	11.0529	0.000885467	0.0237171	Full=39S ribosomal protein L30, mitochondrial;
gene_566	1415.62	-0.280674	0.0749674	12.176	0.000484071	0.0171835	Full=Golgi pH regulator;
gene_5677	3371.27	0.341032	0.12707	10.4367	0.00123538	0.0285674	Full=GTPase-activating protein skywalker {ECO
gene_5705	1778.97	0.433238	0.142736	9.4952	0.0020601	0.0364914	Full=Protein pinocchio {ECO
gene_5734	66.7306	0.802516	0.301037	12.5499	0.000396233	0.0150136
gene_5773	599.731	-0.384107	0.105341	9.24273	0.00236433	0.0398062	Full=Nurim homolog;
gene_5782	847.691	0.439795	0.158512	11.0584	0.000882849	0.0237171	Full=Helicase ARIP4;
gene_5783	343.35	-0.548987	0.115142	15.9846	6.38612615244254e-05	0.00517862	Full=Transcription elongation factor 1 homolog;
gene_5811	325.204	0.313574	0.0975708	12.6978	0.000366085	0.014155
gene_5831	853.222	-0.267022	0.0704941	12.3008	0.000452769	0.0164017	Full=Vacuolar-sorting protein SNF8;
gene_5844	1297.68	0.285344	0.102392	9.95917	0.0016005	0.0322774	Full=Solute carrier family 41 member 2;
gene_5853	740.918	-0.359782	0.0961809	10.7582	0.00103818	0.0259463	Full=Mitochondrial inner membrane protease subunit 1;
gene_5882	990.38	-0.454469	0.107458	11.3065	0.000772369	0.0223835	Full=Probable 39S ribosomal protein L24, mitochondrial;
gene_5900	490.294	-0.443658	0.100324	13.7179	0.000212416	0.0106679
gene_5940	801.417	-0.321562	0.08804	10.8582	0.000983599	0.0252144	Full=Gem-associated protein 8;
gene_5945	23710.2	0.239943	0.0889099	8.94485	0.00278252	0.0432245
gene_5959	1348	0.540082	0.142929	16.4632	4.96028117404164e-05	0.00458127	Full=Germinal center kinase 3 {ECO
gene_599	1006.95	-0.349957	0.0802208	14.8796	0.000114593	0.00750287	Full=Snurportin-1;
gene_6027	1181.8	0.178824	0.0528118	12.4353	0.000421291	0.0155807	Full=Bifunctional 3'-phosphoadenosine 5'-phosphosulfate synthase;
gene_6032	1553.18	-0.357805	0.0917781	10.8866	0.000968639	0.0251079	Full=Protein LTV1 homolog;
gene_6033	4409.45	-0.192328	0.0581691	9.18827	0.00243571	0.040573	Full=V-type proton ATPase subunit G;
gene_6045	1181.12	-0.200538	0.0605603	8.95304	0.00277009	0.0432245	Full=Vacuolar protein sorting-associated protein 45;
gene_6052	1956.53	-0.222898	0.055985	13.8455	0.00019847	0.0103804	Full=Vacuolar protein sorting-associated protein 16 homolog;
gene_6066	599.967	0.316603	0.0933317	14.9827	0.000108503	0.00737738	Full=Signal-induced proliferation-associated 1-like protein 1;
gene_610	1825.31	-0.248614	0.0752054	8.79284	0.00302416	0.0449457	Full=Putative tRNA pseudouridine synthase Pus10;
gene_6126	1220.91	0.234459	0.0896978	9.04596	0.00263276	0.042241	Full=Phospholipid-transporting ATPase VD;
gene_6127	925.176	0.297264	0.060803	26.9841	2.05135311651755e-07	0.000100733	Full=Bestrophin-2;
gene_6128	2705.24	0.467844	0.201773	9.16832	0.0024624	0.0407587	Full=Zinc finger protein jing homolog;
gene_6131	6181.59	0.331475	0.111036	10.4974	0.00119546	0.0282199
gene_6134	533.079	0.376341	0.128088	12.1473	0.000491601	0.0173118	Full=CREB-regulated transcription coactivator 3;
gene_6225	1189.28	-0.432769	0.112762	9.70969	0.00183299	0.0341999	Full=Ragulator complex protein LAMTOR4 homolog;
gene_623	1415.46	-0.281584	0.0603376	17.5316	2.825727329548e-05	0.00328173	Full=Protein-L-isoaspartate O-methyltransferase domain-containing protein 2;
gene_6236	1254.1	0.20979	0.0725444	9.85161	0.00169683	0.0333792	Full=NAD kinase;
gene_6241	334.516	0.492454	0.194757	10.6748	0.00108607	0.0265922
gene_627	3365.58	0.543663	0.099753	34.7725	3.70565238530682e-09	3.2754261433727e-06
gene_638	1276.8	-0.40444	0.0978113	13.4339	0.000247119	0.0113176
gene_64	158.003	0.36067	0.129077	9.00786	0.00268821	0.0428127	Full=Annulin;
gene_6496	1314.71	-0.221264	0.0638051	10.0808	0.0014982	0.0317058	Full=Cyclin-dependent kinase 10;
gene_6499	664.805	-0.582277	0.130223	11.6095	0.000656163	0.0203102	Full=U6 snRNA-associated Sm-like protein LSm5;
gene_6524	2534.51	0.317054	0.127802	8.83359	0.00295736	0.0446682	Full=Disco-interacting protein 2 homolog C;
gene_6691	3857.08	0.250598	0.0783299	12.8953	0.000329404	0.0131932	Full=Glycogen phosphorylase;
gene_6694	5281.52	0.293933	0.065121	27.135	1.89727070232101e-07	9.9501756341496e-05	Full=Xanthine dehydrogenase;
gene_67	7304.45	0.172899	0.0570034	10.2436	0.00137161	0.0303091	Full=Putative cysteine proteinase CG12163;
gene_6707	1104.45	-0.343994	0.0883644	11.6057	0.000657511	0.0203102	Full=Trafficking protein particle complex subunit 4;
gene_697	1269.87	0.229158	0.0822359	9.77874	0.00176541	0.033558
gene_711	759.424	-0.295677	0.0819344	10.2085	0.00139795	0.0307084	Full=Calcium load-activated calcium channel {ECO
gene_7198	70.9813	-1.4583	0.363517	11.9909	0.000534615	0.0180666
gene_7248	1133.42	-0.25467	0.0718498	10.1835	0.001417	0.0308195	Full=Torsin-like protein;
gene_731	746.971	-0.396287	0.0990198	11.2283	0.0008056	0.0228961	Full=Endonuclease III-like protein 1 {ECO
gene_7439	531.289	0.358484	0.145507	8.78217	0.00304189	0.0450373	Full=Coiled-coil and C2 domain-containing protein 1-like;
gene_768	592.753	0.466107	0.154704	14.7794	0.000120847	0.00768465	Full=Cholecystokinin receptor;
gene_7746	1752.47	-0.241024	0.068835	10.1659	0.0014306	0.030917	Full=RuvB-like 2;
gene_7867	589.814	-0.441058	0.122016	8.75778	0.00308285	0.0452646
gene_7954	1419.81	0.281351	0.0920558	12.7441	0.00035714	0.0140301	Full=Serine/threonine-protein kinase MARK1;
gene_7958	373.927	0.565326	0.199391	11.4893	0.000699992	0.0213051	Full=Acetylcholinesterase;
gene_8040	11768.4	0.367101	0.137353	9.02617	0.00266141	0.0425392	Full=Sortilin-related receptor;
gene_8044	266.758	0.600388	0.202749	14.3767	0.000149643	0.00875955
gene_8050	69.6597	0.641439	0.273911	9.57565	0.00197175	0.0356915	Full=Insulin receptor;
gene_8072	1269.67	-0.29199	0.0874553	8.86392	0.00290862	0.0441741	Full=Ribosome biogenesis regulatory protein homolog;
gene_8083	873.441	-0.413841	0.0999191	13.4956	0.000239122	0.0113176	Full=Tetratricopeptide repeat protein 19 homolog, mitochondrial;
gene_8170	2149.05	0.42258	0.115418	13.3555	0.000257663	0.0115608	Full=Serine/threonine-protein kinase SIK2;
gene_8226	882.148	-0.311762	0.091369	8.77123	0.00306019	0.0452325	Full=Putative nuclease HARBI1;
gene_8233	1264.85	0.359233	0.127908	11.3558	0.000752112	0.0220861
gene_8250	340.255	0.670317	0.212704	17.207	3.35197694578581e-05	0.00353401	Full=Inositol oxygenase;
gene_8255	184.054	0.453968	0.191071	8.9465	0.00278002	0.0432245	Full=Bone morphogenetic protein 10;
gene_8272	984.212	-0.204069	0.0611175	9.58523	0.00196149	0.035674	Full=Zinc finger protein 585A;
gene_8287	1899.39	0.295639	0.0945619	11.2286	0.000805481	0.0228961	Full=Synaptic vesicle membrane protein VAT-1 homolog-like;
gene_830	1327.16	0.295042	0.105352	11.2286	0.000805444	0.0228961	Full=Organic cation transporter 1;
gene_8319	900.48	0.430925	0.137047	14.8998	0.000113374	0.00747849	Full=Microsomal triglyceride transfer protein large subunit;
gene_8475	1170.34	0.30911	0.0843671	15.9375	6.5468193416794e-05	0.00526067	Full=Upstream-binding protein 1;
gene_8481	332.747	-0.430091	0.113037	10.643	0.00110489	0.0268611	Full=DNA primase large subunit {ECO
gene_8533	1438.49	-0.390232	0.111502	10.1234	0.00146398	0.0314845	Full=Polyisoprenoid diphosphate/phosphate phosphohydrolase PLPP6 {ECO
gene_854	1106.75	-0.246096	0.0654608	12.2435	0.000466888	0.0167757	Full=RCC1-like G exchanging factor-like protein;
gene_8588	1056.29	0.514388	0.153201	15.4978	8.26017513883558e-05	0.00618743	Full=Transcription factor HIVEP3;
gene_8604	614.711	-0.39326	0.0979818	11.1784	0.000827551	0.0230839	Full=Peroxynitrite isomerase THAP4 {ECO
gene_8605	270.288	0.533757	0.177972	12.042	0.000520157	0.0177754	Full=Intraflagellar transport protein 172 homolog {ECO
gene_861	319.156	0.572563	0.144519	22.6454	1.94822008777131e-06	0.000555494
gene_8616	1483.51	-0.46436	0.0997556	15.4226	8.59539514436929e-05	0.00638443	Full=Chromobox protein homolog 1;
gene_8620	1116.38	0.383797	0.0882376	26.5031	2.63110467761745e-07	0.000122402	Full=Protein spaetzle;
gene_8624	1090.74	0.318041	0.0960085	14.8585	0.000115884	0.0075102	Full=Angiomotin;
gene_8639	1522.25	0.328595	0.0621628	33.6704	6.52869263006084e-09	5.2461012870098e-06	Full=Protein yellow;
gene_8649	970.534	-0.311091	0.07265	16.0672	6.1133597908357e-05	0.00509773	Full=Set1/Ash2 histone methyltransferase complex subunit ASH2 {ECO
gene_8652	1533.32	0.336579	0.133771	8.57221	0.00341332	0.0485053
gene_8716	2271.98	0.302393	0.075472	20.8047	5.08578282779697e-06	0.00112383	Full=GTP
gene_8781	441.083	0.327837	0.121484	9.23563	0.0023735	0.0398848	Full=Ceramide kinase;
gene_882	1584.55	-0.33701	0.0720893	17.673	2.6232862801857e-05	0.00314418	Full=Post-GPI attachment to proteins factor 3;
gene_8824	964.279	-0.353205	0.0875122	13.362	0.000256772	0.0115608
gene_8844	174.278	0.375898	0.120308	13.5629	0.000230695	0.0112164	Full=CAD protein;
gene_892	1282.33	-0.367268	0.101865	9.69364	0.00184907	0.0343359	Full=Protein cornichon;
gene_8923	1494.65	0.219207	0.0763832	10.4598	0.00122	0.0283778	Full=General transcription factor 3C polypeptide 1;
gene_8927	194.73	-0.448743	0.130757	11.1646	0.000833712	0.0231009
gene_8937	572.672	-0.39062	0.0946728	13.5294	0.000234859	0.0112985	Full=Serine/threonine-protein kinase 36;
gene_8944	68.4723	-1.07364	0.262237	9.55085	0.00199856	0.0357495	Full=Protein Skeletor, isoforms D/E;
gene_9015	1019.8	0.191464	0.0646328	9.87413	0.00167619	0.033145	Full=Cell death-inducing p53-target protein 1;
gene_9018	2199.02	0.294771	0.0990578	11.0379	0.000892686	0.0238382	Full=Regulator of G-protein signaling loco;
gene_9088	1174.46	-0.243896	0.0766133	8.95742	0.00276345	0.0432245	Full=SRR1-like protein;
gene_9106	501.154	0.589846	0.115485	36.4892	1.53517990230535e-09	1.69618189455963e-06
gene_9118	809.996	-0.267691	0.0837256	8.67629	0.00322377	0.0466107
gene_912	657.496	-0.303668	0.0636321	18.5608	1.64571186837795e-05	0.0023462	Full=BRCA2-interacting transcriptional repressor EMSY {ECO
gene_9164	2201.01	-0.244993	0.0686315	10.5709	0.00114884	0.0275478	Full=ADP-ribosylation factor-like protein 8B-A;
gene_922	792.955	0.243745	0.0850794	10.023	0.00154601	0.0320077	Full=Midasin;
gene_929	935.951	-0.236989	0.0684282	10.9758	0.000923078	0.024283	Full=Protein broad-minded;
gene_9458	1705.1	-0.319231	0.0898757	9.45195	0.00210925	0.0368452	Full=V-type proton ATPase subunit F;
gene_950	655.224	-0.684786	0.118168	21.8642	2.92637585096747e-06	0.000760772
gene_9503	1535.32	-0.235723	0.0708388	8.59046	0.00337928	0.0483324	Full=BTB/POZ domain-containing protein 6;
gene_9516	980.811	-0.309094	0.0569051	26.013	3.39118664488002e-07	0.000149873	Full=Transcription factor IIIB 90 kDa subunit;
gene_9796	215.311	0.709997	0.192874	13.338	0.000260081	0.0116104	Full=Sterol O-acyltransferase 1 {ECO
gene_982	5449.61	0.388254	0.140791	11.4339	0.000721179	0.0215355	Full=Proton channel OtopLc {ECO
gene_9887	4830.32	0.385139	0.155264	8.57948	0.00339973	0.048464	Full=Low-density lipoprotein receptor-related protein 2;
gene_9914	1514.24	0.408833	0.0854058	29.1614	6.65943125885227e-08	4.52790099207656e-05	Full=Ral guanine nucleotide dissociation stimulator-like 1;
gene_9919	121.093	0.458552	0.160754	10.8772	0.000973553	0.0251615	Full=Serine/threonine-protein kinase PLK1;
gene_9925	1210.4	0.570384	0.150398	11.9082	0.000558885	0.0185241	Full=Krueppel-like factor 10;

## Sheet: S Table 7
S Table 7. TopGO results using the weigth01 algorithm for upregulated DEGs in the central brain for the last distance travelled after filtering by Cook's distance.
	GO.ID	Term	Annotated	Significant	Expected	Fisher
2	GO:1900087	positive regulation of G1/S transition o...	21	4	0.54	0.0018
3	GO:0046626	regulation of insulin receptor signaling...	34	6	0.87	0.0037
4	GO:1903671	negative regulation of sprouting angioge...	4	2	0.1	0.0038
5	GO:0002347	response to tumor cell	4	2	0.1	0.0038
6	GO:0032793	positive regulation of CREB transcriptio...	4	2	0.1	0.0038
7	GO:0061156	pulmonary artery morphogenesis	4	2	0.1	0.0038
8	GO:0043407	negative regulation of MAP kinase activi...	15	3	0.38	0.006
9	GO:0016318	ommatidial rotation	15	3	0.38	0.006
10	GO:0060982	coronary artery morphogenesis	5	2	0.13	0.0062
11	GO:0061760	antifungal innate immune response	5	2	0.13	0.0062
12	GO:0008045	motor neuron axon guidance	47	5	1.21	0.0068
13	GO:0009410	response to xenobiotic stimulus	88	7	2.26	0.0073
14	GO:0050829	defense response to Gram-negative bacter...	32	4	0.82	0.0086
15	GO:0061709	reticulophagy	6	2	0.15	0.0092
16	GO:0034727	piecemeal microautophagy of the nucleus	6	2	0.15	0.0092
17	GO:0048132	female germ-line stem cell asymmetric di...	6	2	0.15	0.0092
18	GO:0008069	dorsal/ventral axis specification, ovari...	6	2	0.15	0.0092
19	GO:0007402	ganglion mother cell fate determination	6	2	0.15	0.0092
20	GO:0016201	synaptic target inhibition	6	2	0.15	0.0092
21	GO:0008286	insulin receptor signaling pathway	52	9	1.33	0.0095
22	GO:0018149	peptide cross-linking	7	2	0.18	0.0126
23	GO:0048680	positive regulation of axon regeneration	7	2	0.18	0.0126
24	GO:0042059	negative regulation of epidermal growth ...	20	3	0.51	0.0138
25	GO:0019991	septate junction assembly	20	3	0.51	0.0138
26	GO:0016197	endosomal transport	124	8	3.18	0.0153
27	GO:0031532	actin cytoskeleton reorganization	38	4	0.98	0.0157
28	GO:0051897	positive regulation of protein kinase B ...	21	3	0.54	0.0158
29	GO:0006820	monoatomic anion transport	46	6	1.18	0.0161
30	GO:0046676	negative regulation of insulin secretion	13	3	0.33	0.0164
31	GO:1904754	positive regulation of vascular associat...	8	2	0.21	0.0166
32	GO:0048148	behavioral response to cocaine	8	2	0.21	0.0166
33	GO:0006935	chemotaxis	226	20	5.8	0.0186
34	GO:0035994	response to muscle stretch	9	2	0.23	0.021
35	GO:0071300	cellular response to retinoic acid	9	2	0.23	0.021
36	GO:0060857	establishment of glial blood-brain barri...	9	2	0.23	0.021
37	GO:0031175	neuron projection development	461	26	11.83	0.0215
38	GO:0045746	negative regulation of Notch signaling p...	25	3	0.64	0.0253
39	GO:0014910	regulation of smooth muscle cell migrati...	12	4	0.31	0.0253
40	GO:0008039	synaptic target recognition	16	4	0.41	0.0253
41	GO:0006623	protein targeting to vacuole	21	4	0.54	0.0254
42	GO:0046628	positive regulation of insulin receptor ...	11	3	0.28	0.0255
43	GO:1904684	negative regulation of metalloendopeptid...	2	2	0.05	0.0255
44	GO:0090178	regulation of establishment of planar po...	3	2	0.08	0.0255
45	GO:2001197	basement membrane assembly involved in e...	3	2	0.08	0.0255
46	GO:0010882	regulation of cardiac muscle contraction...	5	2	0.13	0.0256
47	GO:0032291	axon ensheathment in central nervous sys...	7	2	0.18	0.0256
48	GO:0033344	cholesterol efflux	25	3	0.64	0.0256
49	GO:0016198	axon choice point recognition	32	2	0.82	0.0256
50	GO:0034474	U2 snRNA 3'-end processing	1	1	0.03	0.0257
51	GO:0070295	renal water absorption	1	1	0.03	0.0257
52	GO:1904274	tricellular tight junction assembly	1	1	0.03	0.0257
53	GO:0098943	neurotransmitter receptor transport, pos...	1	1	0.03	0.0257
54	GO:2000213	positive regulation of glutamate metabol...	1	1	0.03	0.0257
55	GO:0097294	'de novo' XMP biosynthetic process	1	1	0.03	0.0257
56	GO:1904772	response to tetrachloromethane	1	1	0.03	0.0257
57	GO:0060355	positive regulation of cell adhesion mol...	1	1	0.03	0.0257
58	GO:1903028	positive regulation of opsonization	1	1	0.03	0.0257
59	GO:0046041	ITP metabolic process	1	1	0.03	0.0257
60	GO:1902437	positive regulation of male mating behav...	1	1	0.03	0.0257
61	GO:0090164	asymmetric Golgi ribbon formation	1	1	0.03	0.0257
62	GO:0060463	lung lobe morphogenesis	1	1	0.03	0.0257
63	GO:0110109	negative regulation of imaginal disc-der...	1	1	0.03	0.0257
64	GO:0060484	lung-associated mesenchyme development	1	1	0.03	0.0257
65	GO:0038020	insulin receptor recycling	1	1	0.03	0.0257
66	GO:2000805	negative regulation of termination of RN...	1	1	0.03	0.0257
67	GO:0033031	positive regulation of neutrophil apopto...	1	1	0.03	0.0257
68	GO:1901648	regulation of actomyosin contractile rin...	1	1	0.03	0.0257
69	GO:1900168	positive regulation of glial cell-derive...	1	1	0.03	0.0257
70	GO:0032194	ubiquinone biosynthetic process via 3,4-...	1	1	0.03	0.0257
71	GO:0048250	iron import into the mitochondrion	1	1	0.03	0.0257
72	GO:0005992	trehalose biosynthetic process	1	1	0.03	0.0257
73	GO:1904628	cellular response to phorbol 13-acetate ...	1	1	0.03	0.0257
74	GO:0002480	antigen processing and presentation of e...	1	1	0.03	0.0257
75	GO:1904637	cellular response to ionomycin	1	1	0.03	0.0257
76	GO:0009258	10-formyltetrahydrofolate catabolic proc...	1	1	0.03	0.0257
77	GO:0071472	cellular response to salt stress	1	1	0.03	0.0257
78	GO:0010724	regulation of definitive erythrocyte dif...	1	1	0.03	0.0257
79	GO:1902771	positive regulation of choline O-acetylt...	1	1	0.03	0.0257
80	GO:0055015	ventricular cardiac muscle cell developm...	1	1	0.03	0.0257
81	GO:0009234	menaquinone biosynthetic process	1	1	0.03	0.0257
82	GO:0006532	aspartate biosynthetic process	1	1	0.03	0.0257
83	GO:1900220	semaphorin-plexin signaling pathway invo...	1	1	0.03	0.0257
84	GO:0035378	carbon dioxide transmembrane transport	1	1	0.03	0.0257
85	GO:0055009	atrial cardiac muscle tissue morphogenes...	1	1	0.03	0.0257
86	GO:0010897	negative regulation of triglyceride cata...	1	1	0.03	0.0257
87	GO:0000495	box H/ACA RNA 3'-end processing	1	1	0.03	0.0257
88	GO:0030185	nitric oxide transport	1	1	0.03	0.0257
89	GO:0015793	glycerol transmembrane transport	1	1	0.03	0.0257
90	GO:1900747	negative regulation of vascular endothel...	1	1	0.03	0.0257
91	GO:0033326	cerebrospinal fluid secretion	1	1	0.03	0.0257
92	GO:0021747	cochlear nucleus development	1	1	0.03	0.0257
93	GO:2001261	negative regulation of semaphorin-plexin...	1	1	0.03	0.0257
94	GO:0042986	positive regulation of amyloid precursor...	1	1	0.03	0.0257
95	GO:0016182	synaptic vesicle budding from endosome	1	1	0.03	0.0257
96	GO:0030862	positive regulation of polarized epithel...	1	1	0.03	0.0257
97	GO:0035233	germ cell repulsion	1	1	0.03	0.0257
98	GO:0046786	viral replication complex formation and ...	1	1	0.03	0.0257
99	GO:1901301	regulation of cargo loading into COPII-c...	1	1	0.03	0.0257
100	GO:0039023	pronephric duct morphogenesis	1	1	0.03	0.0257
101	GO:0001955	blood vessel maturation	1	1	0.03	0.0257
102	GO:0019310	inositol catabolic process	1	1	0.03	0.0257
103	GO:0120113	cytoplasm to vacuole transport by the NV...	1	1	0.03	0.0257
104	GO:0042371	vitamin K biosynthetic process	1	1	0.03	0.0257
105	GO:0035898	parathyroid hormone secretion	1	1	0.03	0.0257
106	GO:0046878	positive regulation of saliva secretion	1	1	0.03	0.0257
107	GO:0046813	receptor-mediated virion attachment to h...	1	1	0.03	0.0257
108	GO:0061172	regulation of establishment of bipolar c...	1	1	0.03	0.0257
109	GO:0035881	amacrine cell differentiation	1	1	0.03	0.0257
110	GO:0070413	trehalose metabolism in response to stre...	1	1	0.03	0.0257
111	GO:0003105	negative regulation of glomerular filtra...	1	1	0.03	0.0257
112	GO:1902997	negative regulation of neurofibrillary t...	1	1	0.03	0.0257
113	GO:1902960	negative regulation of aspartic-type end...	1	1	0.03	0.0257
114	GO:1902963	negative regulation of metalloendopeptid...	1	1	0.03	0.0257
115	GO:1902955	positive regulation of early endosome to...	1	1	0.03	0.0257
116	GO:0072220	metanephric descending thin limb develop...	1	1	0.03	0.0257
117	GO:1902948	negative regulation of tau-protein kinas...	1	1	0.03	0.0257
118	GO:0072230	metanephric proximal straight tubule dev...	1	1	0.03	0.0257
119	GO:0072232	metanephric proximal convoluted tubule s...	1	1	0.03	0.0257
120	GO:0072239	metanephric glomerulus vasculature devel...	1	1	0.03	0.0257
121	GO:0045217	cell-cell junction maintenance	10	2	0.26	0.0258
122	GO:0046326	positive regulation of glucose import	10	2	0.26	0.0258
123	GO:0035212	cell competition in a multicellular orga...	10	2	0.26	0.0258
124	GO:0008203	cholesterol metabolic process	56	4	1.44	0.028
125	GO:0048190	wing disc dorsal/ventral pattern formati...	26	3	0.67	0.0281
126	GO:0048146	positive regulation of fibroblast prolif...	15	3	0.38	0.0307
127	GO:0048100	wing disc anterior/posterior pattern for...	11	2	0.28	0.031
128	GO:0071260	cellular response to mechanical stimulus	11	2	0.28	0.031
129	GO:0045793	positive regulation of cell size	12	2	0.31	0.0365
130	GO:0010592	positive regulation of lamellipodium ass...	12	2	0.31	0.0365
131	GO:0035556	intracellular signal transduction	844	33	21.66	0.0377
132	GO:0046777	protein autophosphorylation	73	5	1.87	0.0391
133	GO:0030866	cortical actin cytoskeleton organization	30	3	0.77	0.0407
134	GO:0007526	larval somatic muscle development	30	3	0.77	0.0407
135	GO:0006813	potassium ion transport	78	6	2	0.0416
136	GO:0030032	lamellipodium assembly	34	4	0.87	0.0419
137	GO:0051289	protein homotetramerization	13	2	0.33	0.0425
138	GO:0010842	retina layer formation	13	2	0.33	0.0425
139	GO:0007416	synapse assembly	113	6	2.9	0.0437
140	GO:0071456	cellular response to hypoxia	39	4	1	0.0438
141	GO:0042632	cholesterol homeostasis	31	3	0.8	0.0442
142	GO:0001822	kidney development	77	7	1.98	0.0463
143	GO:0042744	hydrogen peroxide catabolic process	14	2	0.36	0.0487
144	GO:0070593	dendrite self-avoidance	14	2	0.36	0.0487
145	GO:0016203	muscle attachment	14	2	0.36	0.0487
146	GO:0046879	hormone secretion	84	8	2.16	0.0495

## Sheet: S Table 8
S Table 8. TopGO results using the weigth01 algorithm for downregulated DEGs in the central brain for the last distance travelled after filtering by Cook's distance.
	GO.ID	Term	Annotated	Significant	Expected	Fisher
1	GO:0006465	signal peptide processing	8	3	0.15	0.00031
2	GO:0034551	mitochondrial respiratory chain complex ...	3	2	0.05	0.00097
3	GO:0000387	spliceosomal snRNP assembly	30	4	0.55	0.00199
4	GO:0008057	eye pigment granule organization	5	2	0.09	0.00317
5	GO:0048478	replication fork protection	6	2	0.11	0.0047
6	GO:0032543	mitochondrial translation	87	8	1.58	0.00674
7	GO:0070131	positive regulation of mitochondrial tra...	11	2	0.2	0.01623
8	GO:0016444	somatic cell DNA recombination	19	2	0.35	0.01811
9	GO:0050427	3'-phosphoadenosine 5'-phosphosulfate me...	1	1	0.02	0.01819
10	GO:0045339	farnesyl diphosphate catabolic process	1	1	0.02	0.01819
11	GO:1903741	negative regulation of phosphatidate pho...	1	1	0.02	0.01819
12	GO:0000709	meiotic joint molecule formation	1	1	0.02	0.01819
13	GO:1902247	geranylgeranyl diphosphate catabolic pro...	1	1	0.02	0.01819
14	GO:0042426	choline catabolic process	1	1	0.02	0.01819
15	GO:0043104	positive regulation of GTP cyclohydrolas...	1	1	0.02	0.01819
16	GO:0043060	meiotic metaphase I plate congression	1	1	0.02	0.01819
17	GO:0007504	larval fat body development	1	1	0.02	0.01819
18	GO:1901053	sarcosine catabolic process	1	1	0.02	0.01819
19	GO:1905775	negative regulation of DNA helicase acti...	1	1	0.02	0.01819
20	GO:0048560	establishment of anatomical structure or...	1	1	0.02	0.01819
21	GO:0070898	RNA polymerase III preinitiation complex...	1	1	0.02	0.01819
22	GO:1902897	regulation of postsynaptic density prote...	1	1	0.02	0.01819
23	GO:2000233	negative regulation of rRNA processing	1	1	0.02	0.01819
24	GO:0035118	embryonic pectoral fin morphogenesis	1	1	0.02	0.01819
25	GO:0001713	ectodermal cell fate determination	1	1	0.02	0.01819
26	GO:0061015	snRNA import into nucleus	1	1	0.02	0.01819
27	GO:0019255	glucose 1-phosphate metabolic process	1	1	0.02	0.01819
28	GO:0099050	vesicle scission	1	1	0.02	0.01819
29	GO:1902565	positive regulation of neutrophil activa...	1	1	0.02	0.01819
30	GO:0007228	positive regulation of hh target transcr...	1	1	0.02	0.01819
31	GO:0051257	meiotic spindle midzone assembly	1	1	0.02	0.01819
32	GO:0045963	negative regulation of dopamine metaboli...	1	1	0.02	0.01819
33	GO:0030916	otic vesicle formation	1	1	0.02	0.01819
34	GO:0045928	negative regulation of juvenile hormone ...	1	1	0.02	0.01819
35	GO:0097711	ciliary basal body-plasma membrane docki...	1	1	0.02	0.01819
36	GO:0001546	preantral ovarian follicle growth	1	1	0.02	0.01819
37	GO:0048298	positive regulation of isotype switching...	1	1	0.02	0.01819
38	GO:0010774	meiotic strand invasion involved in reci...	1	1	0.02	0.01819
39	GO:0070183	mitochondrial tryptophanyl-tRNA aminoacy...	1	1	0.02	0.01819
40	GO:1904744	positive regulation of telomeric DNA bin...	1	1	0.02	0.01819
41	GO:1905515	non-motile cilium assembly	32	3	0.58	0.01989
42	GO:0051571	positive regulation of histone H3-K4 met...	13	2	0.24	0.02248
43	GO:0000398	mRNA splicing, via spliceosome	219	11	3.98	0.0244
44	GO:0070328	triglyceride homeostasis	14	2	0.25	0.02592
45	GO:0045842	positive regulation of mitotic metaphase...	15	2	0.27	0.02955
46	GO:1902570	protein localization to nucleolus	7	2	0.13	0.03583
47	GO:0001832	blastocyst growth	10	2	0.18	0.03584
48	GO:0006784	heme A biosynthetic process	2	1	0.04	0.03605
49	GO:0043111	replication fork arrest	2	1	0.04	0.03605
50	GO:0099555	trans-synaptic signaling by nitric oxide...	2	1	0.04	0.03605
51	GO:0071632	optomotor response	2	1	0.04	0.03605
52	GO:1903895	negative regulation of IRE1-mediated unf...	2	1	0.04	0.03605
53	GO:0042144	vacuole fusion, non-autophagic	2	1	0.04	0.03605
54	GO:0000493	box H/ACA snoRNP assembly	2	1	0.04	0.03605
55	GO:0007060	male meiosis chromosome segregation	2	1	0.04	0.03605
56	GO:0003406	retinal pigment epithelium development	2	1	0.04	0.03605
57	GO:1905349	ciliary transition zone assembly	2	1	0.04	0.03605
58	GO:0050893	sensory processing	2	1	0.04	0.03605
59	GO:0019243	methylglyoxal catabolic process to D-lac...	2	1	0.04	0.03605
60	GO:0032211	negative regulation of telomere maintena...	2	1	0.04	0.03605
61	GO:0060339	negative regulation of type I interferon...	2	1	0.04	0.03605
62	GO:0090234	regulation of kinetochore assembly	2	1	0.04	0.03605
63	GO:1903251	multi-ciliated epithelial cell different...	2	1	0.04	0.03605
64	GO:0048213	Golgi vesicle prefusion complex stabiliz...	2	1	0.04	0.03605
65	GO:0031145	anaphase-promoting complex-dependent cat...	17	2	0.31	0.03739
66	GO:0000027	ribosomal large subunit assembly	17	2	0.31	0.03739
67	GO:0007129	homologous chromosome pairing at meiosis	18	2	0.33	0.04157
68	GO:0007346	regulation of mitotic cell cycle	242	8	4.4	0.04917

## Sheet: S Table 9
S Table 9. DEGs in the optic lobes for the correct proportion of decisions after filtering by Cook's distance.
[truncated: 82 more rows]

[truncated: 2 more sheets: S Table 10, S Table 11]
